# Supplementary material for: Deciphering the Oncogenic Landscape of Hepatocytes Through Integrated Single‐Nucleus and Bulk RNA‐Seq of Hepatocellular Carcinoma
Source: Adv Sci (Weinh). 2025 Feb 17;12(14):2412944. doi: 10.1002/advs.202412944 (PMC11984907; doi:10.1002/advs.202412944)
Supplement: Supplementary file 2 — Supporting Information [file ADVS-12-2412944-s002.xlsx]

## Sheet: Content
Sheet	Name	Note				Quantile-based Diagnostic Model
Table S1	Clinical information in bRNA-seq	55 patients				Human HCC datasets	Samples_HCC	Samples_non-HCC	Samples_count	Datasets_count
Table S2	Clinical information in snRNA-seq	22 Patients				Training set 1	1204	1110	2314	10
Table S3	Differential gene analysis in bRNA-seq	Cancer VS Paracancer				Validation set 1	930	948	1878	19
Table S4	KEGG pathways enriched in bRNA-seq	KEGG-UP & KEGG-DOWN				total	2134	2058	4192	29
Table S5	Marker genes in snRNA-seq	Hep0-9
Table S6	Sample composition in snRNA-seq	Patient & Subtype & Tissue
Table S7	KEGG pathways enriched in snRNA-seq	Hep0/2/9				HCC Classification Model
Table S8	GSEA enriched in snRNA-seq	Hep0 VS Hep2/9				Human HCC datasets	Samples_HCC	Datasets_count	Class_1	Class_2	Class_3
Table S9	Importance of feature genes	Hep0/2/9				Training set 2	530	2	350	144	36
Table S10	Human HCC datasets (For QDM)	29 datasets				Validation set 2	820	6	532	231	57
Table S11	Human HCC datasets (For classification )	8 datasets				total	1350	8	882	375	93

## Sheet: Table S1
ID	Age	AFP	HBV	AST	ALT	AST/ALT	GGT	CEA	ALB	RBC	WBC	CREA	DBil	IBil	TBil	ALP	Glu	TP
ID01	74.03
ID02	43.73	80.1	+	29	28	1	150	1.4	33.5	4.35	7.48	70	3.9	3.1	7	118	4.42	72.7
ID03	75.55	8.4	-	19	10	1.9	24	2	36.7	4.69	5.25	89.8	3.6	4.3	7.9	62	4.78	61.8
ID04	54.4	175.53	+	21	7	3	14	0.9	43.2	3.33	4.26	68	10.2	12.9	23.1	55	4.68	66.1
ID05	56.25	2.1	+	21	14	1.5	255	6.5	40.8	3.79	6.71	54	3.2	4.7	7.9	100	5.3	70.8
ID06	42.72	79108	+	30	31	1	42	2.2	39.9	4.98	7.01	74.1	5	6.5	11.5	65	5.78	65.8
ID07	54.75	5.5	+	42	38	1.1	140		35.1	4.27	6.66	77	4.8	4.1	8.9	103	4.43	72.4
ID08	50.34	20227	+	12	11	1.1	28	0.8	47.4	4.5	5.58		5.6	5.7	11.3	51		71.5
ID09	73.41	199.32	-	300	154	1.9	29		37.7	3.89	11.54	60	6.4	7.6	14	84	8.45	64.1
ID10	39.81	709	+	20	20	1	33	1.1	39.5	4.9	5.27	79.7	2.8	5	7.8	54	4.64	66
ID11	65.77		+
ID12	50.4	1178	-	59	78	0.8	567	6.5	33.2	4.1	7.5	73	3	5.8	8.8	183	3.34	76.9
ID13	37.94	132727	+	41	29	1.4	110	4.5	38.3	5.06	6.57	101	4.9	8.9	13.8	120	4	65.2
ID14	31.77	31996	+	87	106	0.8	36	1	39.7	4.64	9.09	69	7	4.4	11.4	76	4.42	65.4
ID15	68.78	161	+	27	34	0.8	40	2.9	41.8	3.58	5.28	99.3	7.3	8.4	15.7	61	5.37	64.4
ID16	36.45	538	+	23	27	0.9	20		39.3	5.09	4.94	86	3.4	5.7	9.1	70	4.34	67.9
ID17	66.51	6.16	+	23	21	1.1	20		37.7	3.9	3.67	48	4.2	5.1	9.3	69	6.02	67.7
ID18	68.22	201	+	20	12	1.7	16		40.9	4.25	4.1	56	5.5	7.2	12.7	105	5.89	70.3
ID19	51.85	48.1	+	23	32	0.7	113	2.1	42.6	4.96	14.66	79	7.4	9.1	16.5	84	7.7	69.9
ID20	59.1	6799	-	15	13	1.2	20	0.8	39.9	4.49	5.55	117	3.1	4.7	7.8	60	4.83	66.1
ID21	52.03	69.1	+	48	33	1.5	130	1.9	38	3.2	5.98	60	11.7	7.8	19.5	166	4.59	66
ID22	51.24	29.9	+	15	24	0.6	75	0.9	41.7	6.05	4.79	78	3.3	5.6	8.9	64	11.71	68.1
ID23	58.29	7.7	+	34	44	0.8	228	10.5	35	3.71	7.52	67	4.1	6	10.1	88	4.3	63.3
ID24	60.16	162.73	-	28	22	1.3	113		38.1	4.79	6.58	83.7	8.1	6.4	14.5	72	5.3	64.1
ID25	55.65	22.26	+	27	37	0.7	63	2.6	36.6	4.42	7.42	82	2.4	3.1	5.5	74	4.92	61
ID26	61.84	2.24	+	18	17	1.1	14		43	5.04	6.79	103	3	2.7	5.7	85	3.88	67
ID27	42.19	4.8	+	29	94	0.3	153		44.3	5.76	11.77	73	4.1	6.5	10.6	75	4.79	66.4
ID28	51.42	14.3	+	20	18	1.1	80		42.2	5.87	7.56	82	4.6	6.3	10.9	109	6.59	70.5
ID29	44.39	457.8	+	26	32	0.8	118	2.8	40.6	4.88	4.26	80	4.6	9	13.6	58	5.01	66.4
ID30	55.15	1.4	-	13	8	1.6	17		37.6	4.12	6.35	82	1.4	1.1	2.5	70	5.03	72.4
ID31	54.73	179	+	25	23	1.1	26	2	41.2	4.23	6.14	73	5.5	7.5	13	106	4.61	70.6
ID32	51.11	2188	+	90	14	6.4	153	2.3	34.7	5.31	7.6	83	3	3	6	95	4.71	59.5
ID33	67.16	146	-	13	11	1.2	10	7.3	45.1	4.22	7.9	70	1.9	2.3	4.2	67	4.6	65.1
ID34	40.65	6.1	+	14	16	0.9	59	0.8	37.5	4.96	6.88	94	2.4	2.7	5.1	67	4.66	62.1
ID35	57.66	84.9	+	25	16	1.6	133	1.5	35.5	3.78	3.74	78	6.1	4	10.1	129	5.69	62.1
ID36	42.57	38.2	-	19	10	1.9	31	2.2	32.9	3.72	6.83	65	2.1	2.6	4.7	126	5.14	63.2
ID37	62.59	7.5	-	32	40	0.8	52	1.8	38.5	3.88	6.88	79	4	3.6	7.6	75	4.5	64.3
ID38	65.66	18.8	-	51	64	0.8	251	2.9	41	4.54	7.53	68	5.4	9.7	15.1	160	6.04	73.4
ID39	72.57	22014	+	194	76	2.6	86	2.9	38.6	3.53	5.66	60	7	8.1	15.1	180	14.06	68.8
ID40	66.66	2.1	+	29	37	0.8	131		36.8	4.83	9.21	75	7.9	7.6	15.5	122	3.91	70.3
ID41	49.32	155609	+	63	77	0.8	227	1.1	32.6	4.05	9.27	80	4.6	5.4	10	170	4.37	60.8
ID42	43.94	974	+	20	11	1.8	37	2.2	41.1	6.08	6.55	86	4.3	6.2	10.5	79	5.48	70.1
ID43	53.26	85.5	+	30	28	1.1	45	5.5	45.3	4.17	7.06	108	3.2	5.7	8.9	70	3.61	73.5
ID44	69.29	1.1	-	22	19	1.2	42	1.4	39.2	4.9	5.51	129	4.5	4.9	9.4	83	9.26	64.1
ID45	69.13	3.9	+	16	10	1.6	30	2.1	41.2	4.95	5.16	92	5.1	6.9	12	54	6.23	67.9
ID46	41.63	2768	+	31	52	0.6	82	1.7	40.5	4.73	3.89	69	3.3	2.1	5.4	134	4.46	70
ID47	45.03	4.2	+	25	16	1.6	13	1.9	31.5	4.21	4.97	85	3.4	5	8.4	80	4.39	69.1
ID48	68.65	46.17	+	18	10	1.8	15	1.7	35.9	3.88	7.17	94	8.9	10.8	19.7	64	5.17	64.8
ID49	60.61	6.2	+	34	51	0.7	134	0.9	42.5	3.99	3.94	108	4.2	6.7	10.9	99	5.58	80.4
ID50	44.96	1916	+	57	34	1.7	133	1.6	30.2	4.2	8.46	73	5.8	4.7	10.5	101	4.6	65.8
ID51	58.88	3.7	+	16	13	1.2	74	2.7	37.5	4.88	6.3	77	4	4.3	8.3	124	5.39	67.1
ID52	61.57	4.3	+	42	22	1.9	80	3.9	33.3	4.37	3.88	37	2.9	1.8	4.7	115	4.65	71.2
ID53	53.79	2.5	+	28	29	1	28	0.6	47.2	4.89	4.86	88	4.4	6.9	11.3	56	5.81	78.6
ID54	60.21	12.3	+	367	187	2	93	1.5	33.3	4.7	16.93	119	6.8	5.3	12.1	122	9.05	59.8
ID55	73.4	2.5	+	21	21	1	19	1.5	35.4	4.88	7.52	89	5.1	6.8	11.9	64	4.93	67

## Sheet: Table S2
Cell type composition in snRNA-seq
Cell type	Abbreviation	Count	Ratio
Hepatocyte	Hep	148950	0.852331
Kupffer cell	KC	6797	0.0388942
Liver immune cell	LIC	5777	0.0330575
Endothelial cell	EC	5518	0.0315755
Hepatic stellate cell	HSC	5397	0.0308831
Cholangiocyte	Cho	2317	0.0132585
Patient & cell type composition in snRNA-seq
Patient	Hepatocyte	Kupffer cell	Liver immune cell	Endothelial cell	Hepatic stellate cell	Cholangiocyte
IDsn01	11173	419	437	437	428	264
IDsn02	11402	359	114	296	339	258
IDsn03	10285	330	227	280	255	74
IDsn04	9336	314	89	208	223	62
IDsn05	10689	449	711	449	452	275
IDsn06	5808	222	299	187	185	147
IDsn07	5684	248	261	223	231	148
IDsn08	7235	680	134	323	379	74
IDsn09	5896	663	282	184	238	61
IDsn10	6890	287	42	316	187	42
IDsn11	5246	637	113	173	236	62
IDsn12	3892	445	106	153	204	51
IDsn13	5914	148	45	181	113	43
IDsn14	4426	196	80	213	170	56
IDsn15	9272	280	200	372	331	109
IDsn16	3652	125	54	188	210	30
IDsn17	9287	261	204	400	300	87
IDsn18	5440	88	570	111	109	141
IDsn19	5671	204	281	225	265	92
IDsn20	6735	175	666	340	186	99
IDsn21	1921	165	70	153	218	57
IDsn22	3096	102	792	106	138	85
Clinical information in snRNA-seq
ID	Age	AST	ALT	AST/ALT	ALB	TBIL	DBIL	IBIL	TP	AFP
IDsn01	39.9	38	101	0.4	36.2	11.8	5	6.8	62.3	33180
IDsn02	83.2	20	18	1.1	41.1	17.7	4.8	12.9	71.9	2.4
IDsn03	77.2	16	17	0.9	47.2	17.5	8.4	9.1	68.8	3.3
IDsn04	40.5	19	20	1	39.9	21.1	8.6	12.5	59.6	1.4
IDsn05	48.8	59	39	1.5	37.6	18	4.8	13.2	65.1	51339
IDsn06	47.2	14	15	0.9	39.4	15	5.1	9.9	73.2	10.5
IDsn07	62	67	23	2.9	32.7	15.5	8.2	7.3	66.9	2594.9
IDsn08	37.6	125	193	0.6	47.5	17.6	8.3	9.3	75.8	26.4
IDsn09	43.8	28	25	1.1	41.9	13.9	4.6	9.3	71.2	3129.6
IDsn10	56.9	140	54	2.6	33.2	11.2	7.5	3.7	71.4	39.1
IDsn11	64.2	32	37	0.9	39.7	18	7.1	10.9	70.8	1645.4
IDsn12	64.1	24	29	0.8	43.4	10.6	4.2	6.4	72	289.3
IDsn13	61.6	26	24	1.1	36.8	14.4	7.1	7.3	53.9	1894.7
IDsn14	64	16	12	1.3	33.9	8.8	3.7	5.1	71.9	1.6
IDsn15	35.5	25	19	1.3	40.7	11.7	4.4	7.3	71.1	3.3
IDsn16	37.5	15	17	0.9	40.2	9.5	4.1	5.4	64.3	16003
IDsn17	69.1	41	29	1.4	35.8	16.1	5.6	10.5	59.2	2.3
IDsn18	60.7	30	32	0.9	46.5	11.3	4	7.3	74.8	334.6
IDsn19	34.5	28	19	1.5	37.6	5.8	2.7	3.1	61.8	348883
IDsn20	57.1	19	35	0.5	38	9.9	3.6	6.3	68	363.9
IDsn21	47.5	49	41	1.2	41.3	12	4.4	7.6	65.9	393.9
IDsn22	29.4	19	9	2.1	37	8.5	2.9	5.6	71.5	80413.7

## Sheet: Table S3
Gene_name	Probe	log2FoldChange	pvalue	baseMean
TSPAN6	ENSG00000000003	0.854332	2.50787e-05	68.8148
TNMD	ENSG00000000005	-1.69978	0.220912	0.338936
DPM1	ENSG00000000419	0.8032	6.06343e-05	29.8601
SCYL3	ENSG00000000457	0.697239	3.32792e-06	28.3368
C1orf112	ENSG00000000460	1.84155	0.000437942	2.80597
FGR	ENSG00000000938	-0.0202406	0.921946	68.0618
CFH	ENSG00000000971	-0.0955378	0.568329	166.667
FUCA2	ENSG00000001036	1.24015	7.49406e-10	42.4181
GCLC	ENSG00000001084	0.0562898	0.68591	93.5929
NFYA	ENSG00000001167	1.07484	1.41277e-05	7.48438
STPG1	ENSG00000001460	1.39206	7.12544e-09	8.17166
NIPAL3	ENSG00000001461	0.161814	0.273027	29.4332
LAS1L	ENSG00000001497	0.195801	0.100387	74.5907
ENPP4	ENSG00000001561	1.60753	1.21295e-06	5.41778
SEMA3F	ENSG00000001617	0.809397	1.30893e-05	16.5901
CFTR	ENSG00000001626	-2.10139	6.60762e-06	9.16357
ANKIB1	ENSG00000001629	0.770718	5.84578e-05	27.3473
CYP51A1	ENSG00000001630	0.996482	0.00769807	8.4959
KRIT1	ENSG00000001631	-0.109576	0.454403	62.0675
RAD52	ENSG00000002016	0.89827	0.00521098	2.46909
MYH16	ENSG00000002079	1.7886	0.294513	0.315479
BAD	ENSG00000002330	0.0646104	0.486638	244.552
LAP3	ENSG00000002549	-0.329914	0.0102661	145.887
CD99	ENSG00000002586	-0.31936	0.00326226	1464.19
HS3ST1	ENSG00000002587	0.818987	0.00434475	10.0549
AOC1	ENSG00000002726	-0.430823	0.517923	6.50062
HECW1	ENSG00000002746	0.983543	0.097031	1.35692
MAD1L1	ENSG00000002822	1.3895	0.0832778	0.777848
LASP1	ENSG00000002834	0.659365	5.13521e-09	99.861
SNX11	ENSG00000002919	0.161049	0.304562	21.7875
TMEM176A	ENSG00000002933	-0.219538	0.12394	3284.95
M6PR	ENSG00000003056	0.23821	0.178855	63.8103
KLHL13	ENSG00000003096	1.47676	0.00843739	0.923044
CYP26B1	ENSG00000003137	-0.575858	0.259386	1.60399
ICA1	ENSG00000003147	0.569294	0.00209035	41.145
DBNDD1	ENSG00000003249	1.79994	7.70126e-14	32.7815
ALS2	ENSG00000003393	0.652439	0.000156542	20.2985
CASP10	ENSG00000003400	-0.108963	0.536438	15.2776
CFLAR	ENSG00000003402	-0.376131	1.57166e-06	302.355
TFPI	ENSG00000003436	-0.188842	0.247482	123.144
NDUFAF7	ENSG00000003509	-0.0719842	0.539285	29.2305
RBM5	ENSG00000003756	-0.0876021	0.386384	61.8404
MTMR7	ENSG00000003987	1.42943	0.163834	0.330339
SLC7A2	ENSG00000003989	-1.06577	2.56491e-07	161.291
ARF5	ENSG00000004059	0.403938	0.00109765	54.8095
SARM1	ENSG00000004139	-0.0852255	0.609451	26.6732
POLDIP2	ENSG00000004142	-0.180263	0.0494626	392.293
PLXND1	ENSG00000004399	0.272341	0.0457749	165.526
AK2	ENSG00000004455	0.0974438	0.513941	157.536
CD38	ENSG00000004468	-0.711637	0.0018795	15.1228
FKBP4	ENSG00000004478	0.424922	0.000102148	215.583
KDM1A	ENSG00000004487	0.195872	0.0808484	46.442
RBM6	ENSG00000004534	-0.0349504	0.767891	96.3353
CAMKK1	ENSG00000004660	0.141711	0.697239	4.5354
RECQL	ENSG00000004700	0.907093	1.56852e-06	12.2956
VPS50	ENSG00000004766	1.62337	8.0738e-05	1.65133
HSPB6	ENSG00000004776	-0.979494	5.91522e-07	221.317
ARHGAP33	ENSG00000004777	1.04639	0.000243422	5.65986
NDUFAB1	ENSG00000004779	0.471804	3.751e-05	451.565
PDK4	ENSG00000004799	-0.0459441	0.854669	74.2137
SLC22A16	ENSG00000004809	0.69611	0.660763	0.173724
ZMYND10	ENSG00000004838	0.448625	0.521615	0.693909
ABCB5	ENSG00000004846	4.43456	7.73769e-07	1.52406
ARX	ENSG00000004848	-0.210374	0.93179	0.0903156
SLC25A13	ENSG00000004864	0.164102	0.245798	100.822
ST7	ENSG00000004866	-0.343391	0.135862	47.303
CDC27	ENSG00000004897	1.00136	3.88127e-09	26.2865
SLC4A1	ENSG00000004939	-2.2331	4.16629e-06	2.96468
CALCR	ENSG00000004948	1.82847	0.181208	0.338832
HCCS	ENSG00000004961	0.602423	0.00546556	11.4787
DVL2	ENSG00000004975	0.522034	3.19369e-05	47.0208
PRSS22	ENSG00000005001	-0.959058	0.0569117	1.80494
UPF1	ENSG00000005007	-0.154794	0.172571	202.283
SKAP2	ENSG00000005020	0.0249421	0.840097	187.13
SLC25A5	ENSG00000005022	0.841282	1.29282e-08	267.763
MCUB	ENSG00000005059	0.54088	0.020157	14.2884
HOXA11	ENSG00000005073	2.51435	0.0416027	0.758596
POLR2J	ENSG00000005075	0.209917	0.0300111	439.137
DHX33	ENSG00000005100	0.282138	0.0668287	38.9344
MEOX1	ENSG00000005102	1.41315	0.0369209	1.1489
THSD7A	ENSG00000005108	1.24075	7.16813e-06	14.4586
LIG3	ENSG00000005156	0.9303	8.02732e-12	18.8998
RPAP3	ENSG00000005175	0.34377	0.00392412	45.4619
ACSM3	ENSG00000005187	-1.74642	1.88731e-13	14.371
REXO5	ENSG00000005189	1.07509	0.000230696	7.09371
CIAPIN1	ENSG00000005194	0.534046	0.000988704	25.0151
SPPL2B	ENSG00000005206	0.0346653	0.795241	32.5494
FAM214B	ENSG00000005238	0.0476243	0.771156	22.0534
COPZ2	ENSG00000005243	-0.495739	0.000638119	99.1497
PRKAR2B	ENSG00000005249	-1.2561	0.000673241	4.516
MSL3	ENSG00000005302	-0.0205545	0.897114	15.966
CREBBP	ENSG00000005339	-0.144818	0.240447	76.0525
TSPOAP1	ENSG00000005379	-0.857501	0.00262295	5.01949
MPO	ENSG00000005381	-1.15043	0.0125288	2.85224
PON1	ENSG00000005421	0.124577	0.622806	211.119
GCFC2	ENSG00000005436	-0.0152994	0.933625	15.1888
WDR54	ENSG00000005448	0.178124	0.35563	26.5995
CROT	ENSG00000005469	0.475695	0.00192532	84.1679
ABCB4	ENSG00000005471	-0.206925	0.423231	145.994
KMT2E	ENSG00000005483	0.39433	0.00268799	88.0567
RHBDD2	ENSG00000005486	0.372115	0.00217555	225.199
SOX8	ENSG00000005513	-0.290607	0.648858	0.782427
IBTK	ENSG00000005700	0.468796	0.00389856	19.5975
ZNF195	ENSG00000005801	0.599395	0.0015862	12.8238
MYCBP2	ENSG00000005810	-0.236759	0.165191	27.985
FBXL3	ENSG00000005812	0.53739	0.0182598	11.3168
ITGAL	ENSG00000005844	-0.313432	0.0254736	110.118
PDK2	ENSG00000005882	-0.416945	3.17978e-05	114.915
ITGA3	ENSG00000005884	0.750107	0.00985444	20.2565
ZFX	ENSG00000005889	-0.0610887	0.669217	68.4485
LAMP2	ENSG00000005893	0.933084	2.47431e-11	274.822
ITGA2B	ENSG00000005961	0.330916	0.534781	3.71183
ASB4	ENSG00000005981	2.38366	0.00234042	1.3071
GDE1	ENSG00000006007	-0.219436	0.224371	137.061
REX1BD	ENSG00000006015	0.0172661	0.867981	248.904
CRLF1	ENSG00000006016	1.83621	2.16314e-05	5.14351
OSBPL7	ENSG00000006025	0.565937	0.0552899	7.33836
TMEM98	ENSG00000006042	1.52211	2.62537e-14	28.115
YBX2	ENSG00000006047	1.79615	0.000887488	1.75128
MAP3K14	ENSG00000006062	0.465554	0.00672266	28.705
ABCC8	ENSG00000006071	1.10201	0.0494959	3.92079
CACNG3	ENSG00000006116	-0.31624	0.894203	0.168943
TMEM132A	ENSG00000006118	1.16293	7.6436e-05	8.27514
AP2B1	ENSG00000006125	0.235004	0.095079	62.048
TAC1	ENSG00000006128	-0.210403	0.942066	0.0578975
ZNF263	ENSG00000006194	0.410357	0.00737023	14.002
CX3CL1	ENSG00000006210	-0.477811	0.00394303	47.2633
SPATA20	ENSG00000006282	-0.229764	0.0480661	79.8925
CACNA1G	ENSG00000006283	0.583471	0.696518	0.213217
TNFRSF12A	ENSG00000006327	0.906906	5.65247e-05	105.769
DLX6	ENSG00000006377	1.51519	0.39055	0.190728
MAP3K9	ENSG00000006432	0.946548	4.75116e-06	16.6759
RALA	ENSG00000006451	1.15597	3.04393e-13	52.7495
BAIAP2L1	ENSG00000006453	0.856864	2.47196e-10	117.928
KDM7A	ENSG00000006459	-0.218669	0.0688797	35.1965
ETV1	ENSG00000006468	0.238264	0.546745	2.20713
AGK	ENSG00000006530	0.867748	0.000295336	6.64212
ALDH3B1	ENSG00000006534	0.298618	0.138031	20.7252
TTC22	ENSG00000006555	1.00259	6.66245e-05	9.13717
PHTF2	ENSG00000006576	1.25054	3.62461e-06	4.81593
CCL26	ENSG00000006606	1.22635	0.00805356	4.74836
FARP2	ENSG00000006607	-0.44701	4.67915e-06	68.4562
USH1C	ENSG00000006611	1.45713	0.0016477	7.99232
GGCT	ENSG00000006625	1.26194	8.43294e-12	30.091
DBF4	ENSG00000006634	1.84261	3.08209e-11	10.1477
TBXA2R	ENSG00000006638	-1.78395	4.06518e-31	28.2769
IFRD1	ENSG00000006652	0.821379	0.00159016	8.56543
COX10	ENSG00000006695	0.0849643	0.728004	8.79275
GTF2IRD1	ENSG00000006704	1.09213	1.29223e-06	11.699
PAF1	ENSG00000006712	-0.049506	0.588453	71.5294
VPS41	ENSG00000006715	0.262495	0.100196	76.0477
ARHGAP44	ENSG00000006740	0.296179	0.377098	5.44884
ELAC2	ENSG00000006744	0.0424845	0.662565	66.4111
SCIN	ENSG00000006747	1.7938	0.00013767	5.25189
ARSD	ENSG00000006756	-0.667351	3.13873e-06	282.054
PNPLA4	ENSG00000006757	-0.560434	4.35758e-06	158.394
MYH13	ENSG00000006788	-0.312242	0.929285	0.0532459
ADIPOR2	ENSG00000006831	-0.37381	0.0030768	173.564
CDKL3	ENSG00000006837	1.16005	0.0249212	1.22655
UPP2	ENSG00000007001	-0.139232	0.779928	5.36364
PRSS21	ENSG00000007038	0.00459661	0.99307	1.75424
MARK4	ENSG00000007047	0.703366	8.61533e-10	61.3332
PROM1	ENSG00000007062	-0.465843	0.417786	2.49787
CCDC124	ENSG00000007080	0.385868	5.02661e-05	107.034
CEACAM21	ENSG00000007129	-0.624355	0.103724	4.74
PAFAH1B1	ENSG00000007168	-0.0536931	0.678525	57.5464
NOS2	ENSG00000007171	2.2098	0.000632645	0.740931
DNAH9	ENSG00000007174	0.490756	0.691932	0.363012
KIAA0100	ENSG00000007202	0.48445	0.000499259	76.4662
SLC13A2	ENSG00000007216	1.87502	0.000107058	3.96961
GAS7	ENSG00000007237	0.422679	0.0492034	23.9019
TRAPPC6A	ENSG00000007255	0.0738803	0.442385	214.853
MATK	ENSG00000007264	0.163218	0.605743	8.4578
CEACAM7	ENSG00000007306	-0.157006	0.964775	0.0115819
CD79B	ENSG00000007312	-1.00301	1.12127e-05	22.2023
SCN4A	ENSG00000007314	1.26993	0.0232932	1.35177
ST7L	ENSG00000007341	0.0966875	0.472858	22.6793
TKTL1	ENSG00000007350	1.51671	0.0681655	0.696076
PAX6	ENSG00000007372	3.12224	0.00471364	0.778848
RPUSD1	ENSG00000007376	0.270931	0.10263	21.4943
RHBDF1	ENSG00000007384	0.215477	0.263822	15.2575
LUC7L	ENSG00000007392	0.190983	0.162277	26.8878
CACNA2D2	ENSG00000007402	-0.529745	0.221932	2.00137
BAIAP3	ENSG00000007516	-0.613591	0.00197981	16.0274
TSR3	ENSG00000007520	0.218085	0.0319874	94.3609
PIGQ	ENSG00000007541	-0.277665	0.0648652	31.6861
CRAMP1	ENSG00000007545	0.376794	0.0387178	8.32824
TEAD3	ENSG00000007866	0.516556	0.0034096	16.4183
SELE	ENSG00000007908	-0.412927	0.53296	1.44216
DNAJC11	ENSG00000007923	-0.0371201	0.692378	72.9008
FMO3	ENSG00000007933	-0.847993	9.96065e-07	1185.19
MYLIP	ENSG00000007944	-0.0738755	0.599826	42.6454
E2F2	ENSG00000007968	2.19236	1.12595e-07	6.094
PSMB1	ENSG00000008018	-0.102607	0.578452	733.325
SYN1	ENSG00000008056	-0.601406	0.0886605	6.49592
JARID2	ENSG00000008083	0.320981	0.0129631	44.608
CDKL5	ENSG00000008086	0.620375	0.00208639	19.83
CAMK1G	ENSG00000008118	-0.677168	0.456308	0.616472
CDK11A	ENSG00000008128	0.0426676	0.944176	0.77097
NADK	ENSG00000008130	-0.094377	0.420471	83.4832
TFAP2B	ENSG00000008196	0.311583	0.796556	0.400854
TFAP2D	ENSG00000008197	-0.210428	0.952801	0.0134482
DLEC1	ENSG00000008226	-0.756129	0.408557	0.412378
CYTH3	ENSG00000008256	0.188287	0.411005	7.54424
ADAM22	ENSG00000008277	1.83747	0.0254864	0.486827
SYPL1	ENSG00000008282	1.5705	8.62449e-16	32.5324
CYB561	ENSG00000008283	0.504014	0.00191707	48.3404
SPAG9	ENSG00000008294	-0.0611041	0.603049	90.7883
CELSR3	ENSG00000008300	3.12399	1.75307e-08	1.79532
AASS	ENSG00000008311	-0.106073	0.649037	92.4788
PLEKHG6	ENSG00000008323	1.15218	6.14967e-06	9.18366
SS18L2	ENSG00000008324	0.587293	6.58813e-06	59.5118
MPND	ENSG00000008382	-0.360313	0.00206837	188.542
MGST1	ENSG00000008394	-0.0340179	0.875624	921.282
CRY1	ENSG00000008405	0.869195	0.00279382	5.15842
PGLYRP1	ENSG00000008438	-1.60913	7.56628e-05	5.49862
NFIX	ENSG00000008441	0.135356	0.213023	117.294
ST3GAL1	ENSG00000008513	-0.363655	0.00836392	402.842
MMP25	ENSG00000008516	-0.661448	0.0294058	5.60652
IL32	ENSG00000008517	0.00825815	0.960918	945.176
PKD1	ENSG00000008710	0.0972667	0.528399	37.53
MAPK8IP2	ENSG00000008735	3.11769	1.20254e-17	8.24248
MED24	ENSG00000008838	0.513369	6.52464e-08	70.803
RHOBTB2	ENSG00000008853	0.610983	0.000792564	23.7449
HEATR5B	ENSG00000008869	0.377449	0.0771745	12.44
SEC62	ENSG00000008952	-0.420276	9.01084e-07	733.08
RPS20	ENSG00000008988	0.610884	1.81638e-06	8365.94
CSDE1	ENSG00000009307	0.36002	0.0165497	360.145
UBE3C	ENSG00000009335	0.338655	0.00216765	59.6545
REV3L	ENSG00000009413	0.404994	0.0421786	10.9748
TENM1	ENSG00000009694	-0.582868	0.173178	4.11371
MASP2	ENSG00000009724	-0.974152	6.30623e-08	1102.4
IYD	ENSG00000009765	-0.901983	1.92208e-05	88.4416
FAM76A	ENSG00000009780	-0.0798681	0.588524	29.3442
TRAF3IP3	ENSG00000009790	-0.424738	0.0681694	16.6084
POMT2	ENSG00000009830	0.703888	0.000501206	10.8046
VTA1	ENSG00000009844	1.00287	3.07745e-06	17.8354
MLXIPL	ENSG00000009950	0.0505643	0.718101	331.023
BAZ1B	ENSG00000009954	0.373874	0.00112675	138.866
RANBP9	ENSG00000010017	0.615091	0.00262778	15.0042
ETV7	ENSG00000010030	0.916688	0.00226792	8.29979
SPRTN	ENSG00000010072	0.897459	1.23833e-05	11.6983
EEF1AKNMT	ENSG00000010165	0.844321	3.70006e-12	40.5863
DYRK4	ENSG00000010219	-0.0151469	0.884535	57.7924
ZNF207	ENSG00000010244	0.218948	0.0126664	170.023
UQCRC1	ENSG00000010256	-0.258869	0.0220648	764.955
STARD3NL	ENSG00000010270	0.844207	8.24415e-06	17.4139
CD9	ENSG00000010278	0.930815	1.67027e-07	60.298
HHATL	ENSG00000010282	-0.157364	0.964694	0.0439759
NCAPD2	ENSG00000010292	1.13737	8.66522e-12	33.683
IFFO1	ENSG00000010295	0.271726	0.0509991	25.1361
GIPR	ENSG00000010310	1.13846	0.0671045	1.59592
PHF7	ENSG00000010318	0.0595447	0.682053	29.1482
SEMA3G	ENSG00000010319	0.861461	0.00859362	4.62233
NISCH	ENSG00000010322	0.156931	0.147335	136.009
STAB1	ENSG00000010327	-1.21454	1.01823e-12	395.97
FUZ	ENSG00000010361	-0.408468	0.0355936	11.437
SLC6A13	ENSG00000010379	-1.84734	1.1476e-11	12.3468
IDS	ENSG00000010404	-0.0391723	0.852977	6.90854
PRSS3	ENSG00000010438	1.13508	0.000347762	34.0803
ZNF200	ENSG00000010539	0.728377	0.000810978	10.1063
CD4	ENSG00000010610	-1.54507	4.08413e-27	407.352
LRRC23	ENSG00000010626	-0.0462524	0.8468	11.7339
BTK	ENSG00000010671	-0.786711	0.055497	6.07357
HFE	ENSG00000010704	0.195155	0.138436	40.9272
SCMH1	ENSG00000010803	0.443786	0.00670254	20.3314
FYN	ENSG00000010810	-1.23167	1.96463e-22	121.147
HIVEP2	ENSG00000010818	-0.323659	0.0862109	20.7685
FMO1	ENSG00000010932	3.20197	3.58117e-07	3.06254
ELOA	ENSG00000011007	-0.193046	0.0742321	93.9491
LYPLA2	ENSG00000011009	0.235931	0.00598522	139.712
CLCN6	ENSG00000011021	-0.21708	0.152174	20.595
MRC2	ENSG00000011028	-0.724268	0.000259788	56.0189
SLC6A7	ENSG00000011083	1.06399	0.508375	0.28169
TSPAN9	ENSG00000011105	-0.741349	2.11842e-13	134.768
BTBD7	ENSG00000011114	0.0251692	0.83737	74.0277
APBA3	ENSG00000011132	0.251234	0.0653087	26.4112
MKS1	ENSG00000011143	0.613665	0.0276116	5.98237
ABHD5	ENSG00000011198	-0.0786006	0.611733	21.4434
ANOS1	ENSG00000011201	0.402607	0.50081	1.11688
AKAP8L	ENSG00000011243	0.206243	0.107917	42.5446
MBTD1	ENSG00000011258	0.0446024	0.858369	11.4755
UTP18	ENSG00000011260	0.844283	7.16227e-08	31.4677
RNF216	ENSG00000011275	0.2291	0.0320618	72.1521
TTC19	ENSG00000011295	0.529278	0.0295977	10.2273
PTBP1	ENSG00000011304	0.171925	0.0102363	411.796
DPF1	ENSG00000011332	1.84837	0.173585	0.369899
SYT7	ENSG00000011347	-0.505595	0.0314831	213.816
LARS2	ENSG00000011376	-0.103995	0.420951	28.3464
PIK3C2A	ENSG00000011405	-0.074895	0.415498	121.505
PLAUR	ENSG00000011422	0.41306	0.120616	66.9867
ANLN	ENSG00000011426	3.06588	4.04299e-08	2.71016
WIZ	ENSG00000011451	0.159244	0.141637	31.6303
RABGAP1	ENSG00000011454	0.0904739	0.448635	100.949
DCN	ENSG00000011465	-1.38838	2.95434e-09	153.23
QPCTL	ENSG00000011478	0.765975	0.0474279	3.16247
PPP5C	ENSG00000011485	0.236759	0.0207395	72.0447
CEP68	ENSG00000011523	0.269655	0.0583809	29.411
MAP4K3	ENSG00000011566	0.670821	0.00576338	8.84151
ZBTB32	ENSG00000011590	-0.341315	0.695648	0.559891
TYROBP	ENSG00000011600	-0.109272	0.492436	2931.39
TMEM159	ENSG00000011638	-0.66	0.00151015	19.6465
GABRA3	ENSG00000011677	0.683555	0.768585	0.0869917
BRCA1	ENSG00000012048	0.526904	0.00337394	45.2674
ERCC1	ENSG00000012061	0.18932	0.0297225	108.446
CD22	ENSG00000012124	0.56903	0.111609	14.3315
SEMA3B	ENSG00000012171	0.0501536	0.858692	10.2731
MBTPS2	ENSG00000012174	0.436007	0.00714768	18.5831
PRICKLE3	ENSG00000012211	-0.178144	0.327572	12.2336
LTF	ENSG00000012223	-0.892893	0.00436854	14.8621
EXTL3	ENSG00000012232	0.479007	0.00198579	17.7925
NR1H4	ENSG00000012504	-0.238519	0.190984	61.1643
ELOVL5	ENSG00000012660	0.891787	1.5216e-08	48.2184
ALOX5	ENSG00000012779	0.419294	0.120508	19.1646
KDM5D	ENSG00000012817	0.251236	0.431575	15.6714
CALCOCO1	ENSG00000012822	-0.320342	0.00920693	60.9493
UBR7	ENSG00000012963	0.417487	0.00459612	17.0927
MAP4K5	ENSG00000012983	0.5713	0.0101786	11.909
EHD3	ENSG00000013016	-2.25179	3.86631e-44	60.0471
PSMC4	ENSG00000013275	0.52341	0.000351184	149.077
MAN2B2	ENSG00000013288	-0.0875444	0.499437	47.214
SLC7A14	ENSG00000013293	1.37327	0.204519	0.319944
CLDN11	ENSG00000013297	-0.17383	0.602278	7.89441
SLC25A39	ENSG00000013306	0.642883	1.46499e-14	403.976
MVP	ENSG00000013364	0.174831	0.1931	212.977
NUB1	ENSG00000013374	0.214392	0.0198705	220.856
PGM3	ENSG00000013375	0.686398	0.00710368	12.9475
RWDD2A	ENSG00000013392	1.10433	0.00101223	3.42082
CLK1	ENSG00000013441	0.0205081	0.918209	9.16142
POLR3B	ENSG00000013503	0.488056	0.0127101	11.5216
ANGEL1	ENSG00000013523	0.300845	0.164874	7.98745
RNF14	ENSG00000013561	0.61705	5.1005e-06	22.0414
DNASE1L1	ENSG00000013563	-0.0737136	0.518832	81.1265
DDX11	ENSG00000013573	0.944829	0.000148208	16.3076
HEBP1	ENSG00000013583	-0.592166	9.29467e-11	278.125
GPRC5A	ENSG00000013588	-0.433062	0.432245	1.8158
MAMLD1	ENSG00000013619	0.320323	0.314878	4.92646
CD6	ENSG00000013725	-0.450466	0.0592811	21.7327
TACC3	ENSG00000013810	1.13314	6.87147e-11	29.813
UFL1	ENSG00000014123	-0.460039	5.48986e-05	102.775
POLA2	ENSG00000014138	0.614701	0.00264796	11.999
ZC3H3	ENSG00000014164	0.641235	1.72255e-06	18.4612
CAPN1	ENSG00000014216	0.162773	0.0848558	135.743
ACP3	ENSG00000014257	0.200096	0.824346	0.631502
MDH1	ENSG00000014641	1.08496	0.000100748	73.6505
SLC30A9	ENSG00000014824	0.516464	0.00302974	27.5687
MTMR11	ENSG00000014914	2.2521	4.08148e-06	2.70553
COX15	ENSG00000014919	0.784142	0.000895131	13.1798
CCDC88C	ENSG00000015133	-0.245186	0.209811	23.7835
YAF2	ENSG00000015153	-0.567681	3.66214e-07	165.919
ZMYND11	ENSG00000015171	0.482704	0.00678275	23.4087
WAS	ENSG00000015285	-0.441735	0.00824045	42.2807
DPEP1	ENSG00000015413	0.643199	0.181283	3.11866
BID	ENSG00000015475	0.549467	1.31678e-07	113.058
MATR3	ENSG00000015479	0.78149	0.54823	0.264429
NPC1L1	ENSG00000015520	-1.43691	2.017e-10	71.3729
XYLT2	ENSG00000015532	0.496142	6.88138e-05	38.601
RGPD5	ENSG00000015568	-0.370558	0.859241	0.101713
STMN4	ENSG00000015592	-0.788325	0.645775	0.198392
NUDCD3	ENSG00000015676	0.379421	2.3128e-05	129.063
CHDH	ENSG00000016391	-0.171857	0.236835	265.919
IL20RA	ENSG00000016402	1.9347	0.00186018	2.38392
GLT8D1	ENSG00000016864	0.741503	5.30897e-05	22.8863
ATP2C1	ENSG00000017260	0.936374	0.000223017	15.9205
IGF1	ENSG00000017427	-1.68644	3.59818e-18	256.171
SLC38A5	ENSG00000017483	1.19271	0.0109774	2.98097
RALBP1	ENSG00000017797	0.217103	0.0018911	286.812
RUFY3	ENSG00000018189	-0.288649	0.0966325	42.3807
CNTN1	ENSG00000018236	-0.296559	0.77833	0.395363
SLC11A1	ENSG00000018280	0.472649	0.054802	49.3135
WWTR1	ENSG00000018408	0.00392845	0.978229	54.4417
AGPS	ENSG00000018510	0.784249	1.27593e-06	23.0866
ZNF806	ENSG00000018607	-0.639306	0.857288	0.0499278
STEEP1	ENSG00000018610	0.630999	6.5886e-05	15.6205
ATP1A2	ENSG00000018625	0.253366	0.53196	3.44313
TTC27	ENSG00000018699	1.13528	0.00144981	4.01699
ZNF582	ENSG00000018869	0.37647	0.229273	4.34054
VSIG2	ENSG00000019102	-0.948918	0.00172886	24.3215
PHLDB1	ENSG00000019144	-0.149947	0.398097	58.5798
MARCO	ENSG00000019169	-2.82559	1.17359e-37	725.279
CYP24A1	ENSG00000019186	0.319149	0.912827	0.120328
PRDM11	ENSG00000019485	0.193378	0.523329	4.3548
SYT13	ENSG00000019505	0.706134	0.471279	0.817538
SNAI2	ENSG00000019549	0.780106	0.0327474	5.72347
CD74	ENSG00000019582	-0.398356	0.00544844	6837.89
HGF	ENSG00000019991	-1.9627	4.16429e-19	28.8082
ZRANB1	ENSG00000019995	-0.34721	0.00922525	63.6438
NCDN	ENSG00000020129	0.197386	0.224659	26.6166
ADGRA2	ENSG00000020181	-0.34845	0.0937765	37.7772
ZFP64	ENSG00000020256	1.08994	1.44919e-08	8.51035
MNAT1	ENSG00000020426	0.0457328	0.721297	49.9103
SAMD4A	ENSG00000020577	-0.802614	5.73211e-06	96.1972
RUNX3	ENSG00000020633	-0.820466	2.08468e-05	56.449
MRE11	ENSG00000020922	0.36464	0.0102033	23.0478
PLEKHB1	ENSG00000021300	1.01163	0.00356123	14.5329
SERPINB1	ENSG00000021355	0.420633	0.000993347	93.237
CYP3A43	ENSG00000021461	-1.82616	1.32084e-11	45.9019
SLC7A9	ENSG00000021488	0.424402	0.067925	13.2169
SPAST	ENSG00000021574	0.291788	0.117346	16.7308
NRXN3	ENSG00000021645	1.96965	2.01055e-06	12.6172
OSBPL5	ENSG00000021762	-0.240134	0.275405	15.3157
AQR	ENSG00000021776	0.308435	0.0224102	40.395
CPS1	ENSG00000021826	-0.815622	0.000400515	657.828
C8B	ENSG00000021852	-1.02153	4.88717e-05	1003.01
FHL1	ENSG00000022267	-0.192462	0.294795	21.7246
RTF2	ENSG00000022277	0.0701416	0.295756	182.565
GABRA1	ENSG00000022355	-0.210428	0.952801	0.0450657
NLRP2	ENSG00000022556	1.81556	0.0122861	0.904827
SLC45A4	ENSG00000022567	1.20706	6.00876e-05	7.32035
RNF10	ENSG00000022840	0.460262	0.00251868	66.6091
ZNF839	ENSG00000022976	-0.143578	0.367108	18.4038
ZDHHC6	ENSG00000023041	0.721798	5.24685e-07	20.6521
GRAMD1B	ENSG00000023171	-0.157509	0.563747	13.0526
RNH1	ENSG00000023191	0.0483875	0.569838	181.079
NDUFS1	ENSG00000023228	-0.0565743	0.630886	154.564
RB1CC1	ENSG00000023287	1.36732	4.85748e-08	12.5193
ERP44	ENSG00000023318	0.54806	0.000248937	41.9805
ALAS1	ENSG00000023330	-0.725064	9.42846e-06	290.196
BIRC3	ENSG00000023445	0.89124	0.00461089	23.779
AKAP11	ENSG00000023516	0.107662	0.673489	7.86363
GLRX2	ENSG00000023572	0.986844	8.70828e-13	80.0783
SNAPC1	ENSG00000023608	-0.0669434	0.696932	13.843
DERA	ENSG00000023697	0.611844	0.00314538	14.9996
STRAP	ENSG00000023734	0.801464	3.07677e-08	38.1365
ABCC2	ENSG00000023839	-0.531362	0.00356906	431.963
DEF6	ENSG00000023892	-0.328503	0.0677575	39.2171
PLEKHO1	ENSG00000023902	0.115039	0.480365	128.31
GCLM	ENSG00000023909	0.144161	0.30551	571.659
UBR2	ENSG00000024048	0.032255	0.831914	37.243
EHD2	ENSG00000024422	0.353809	0.0280889	82.6967
DEPDC1	ENSG00000024526	3.27557	3.69348e-10	2.07141
CCDC28A	ENSG00000024862	-0.0885197	0.600808	25.0838
RRAGD	ENSG00000025039	2.18606	5.99724e-14	16.8583
HSF2	ENSG00000025156	1.30142	0.00151455	3.60243
PHF20	ENSG00000025293	0.0186834	0.843931	233.939
HSD17B6	ENSG00000025423	-0.345971	0.150462	459.326
NR1H3	ENSG00000025434	-0.433397	0.000284986	241.041
TYMP	ENSG00000025708	0.308023	0.0553689	93.2312
NCAPH2	ENSG00000025770	0.796697	1.27705e-08	62.9992
TOMM34	ENSG00000025772	0.386947	0.00262381	38.1268
SEC63	ENSG00000025796	0.273966	0.17952	102.286
KPNA6	ENSG00000025800	-0.0859699	0.330833	225.398
VIM	ENSG00000026025	0.713938	6.39306e-05	661.824
RTEL1-TNFRSF6B	ENSG00000026036	-0.210428	0.952801	0.0330856
FAS	ENSG00000026103	0.159501	0.618602	6.47709
RNASET2	ENSG00000026297	-0.168163	0.267267	500.893
CD44	ENSG00000026508	-0.247919	0.215125	61.6543
KCNG1	ENSG00000026559	0.811252	0.284025	0.94418
AGPAT4	ENSG00000026652	1.01503	6.57952e-06	21.8192
SLAMF7	ENSG00000026751	-0.246276	0.249028	24.8616
BTN3A1	ENSG00000026950	0.159435	0.311857	31.2272
MIPEP	ENSG00000027001	-0.421189	0.000427563	44.0324
PRKCH	ENSG00000027075	-0.587819	0.00680054	10.9249
INSRR	ENSG00000027644	-0.30313	0.880985	0.0911601
IFNGR1	ENSG00000027697	0.589693	0.00131655	31.0802
B4GALT7	ENSG00000027847	0.25903	0.0450058	46.3645
SH2D2A	ENSG00000027869	-0.503519	0.0240088	13.1231
VRK2	ENSG00000028116	0.67455	0.00206146	9.13435
TNFRSF1B	ENSG00000028137	-0.625118	5.27423e-07	214.284
VEZT	ENSG00000028203	0.333701	0.011847	39.9734
POU2F2	ENSG00000028277	-0.588931	0.000951801	91.0943
BRD9	ENSG00000028310	0.327586	0.00507141	60.5152
SNX1	ENSG00000028528	-0.393825	0.00174565	87.935
TBPL1	ENSG00000028839	0.952784	3.19514e-05	7.36883
ARNTL2	ENSG00000029153	0.682528	0.000910029	17.7657
BCLAF1	ENSG00000029363	0.419331	0.188507	5.3206
SLC39A9	ENSG00000029364	0.596186	0.00265596	39.8512
ANK1	ENSG00000029534	-0.343244	0.441577	3.27626
IBSP	ENSG00000029559	1.95066	0.259101	0.234141
TFB1M	ENSG00000029639	-0.122501	0.695892	10.9605
RABEP1	ENSG00000029725	-0.206868	0.182351	45.6126
HMGB3	ENSG00000029993	0.161068	0.278123	148.315
NUP160	ENSG00000030066	0.459482	0.0119065	17.2623
BAK1	ENSG00000030110	0.514578	0.000838631	30.5767
MUSK	ENSG00000030304	0.042014	0.976409	0.328304
IKZF2	ENSG00000030419	-0.02898	0.976824	0.344486
GRN	ENSG00000030582	0.287992	0.00324039	597.421
FAM13B	ENSG00000031003	-0.0508457	0.834255	6.96555
ARHGAP31	ENSG00000031081	-0.330091	0.0329236	32.3165
CENPQ	ENSG00000031691	1.97151	0.00136078	0.981971
SARS1	ENSG00000031698	-0.115053	0.183188	338.764
RANBP3	ENSG00000031823	-0.221838	0.0228414	74.0042
ARID4A	ENSG00000032219	0.0716025	0.649972	26.3973
EIPR1	ENSG00000032389	0.567152	4.97464e-05	50.9973
PNPLA6	ENSG00000032444	-0.0725856	0.585534	27.9185
IFT88	ENSG00000032742	-0.200785	0.192869	30.7326
ALG1	ENSG00000033011	0.26706	0.0361488	38.2608
ZCCHC8	ENSG00000033030	0.225789	0.185038	22.8148
ABCF2	ENSG00000033050	0.605908	1.48721e-06	41.7279
CHPF2	ENSG00000033100	0.366678	0.00489683	37.5114
LRRC7	ENSG00000033122	-0.387034	0.450337	1.40012
FUT8	ENSG00000033170	-0.487692	0.0210712	27.2526
UBA6	ENSG00000033178	0.323969	0.0608586	41.1335
GAB2	ENSG00000033327	-0.0300332	0.81584	30.1591
ATP6V0A1	ENSG00000033627	0.309027	0.00223823	104.385
PIAS1	ENSG00000033800	-0.0735086	0.819943	23.6501
SLC4A7	ENSG00000033867	0.218437	0.321653	13.2802
APBA2	ENSG00000034053	-0.376241	0.188517	10.9463
MAP2K3	ENSG00000034152	-0.506387	9.92758e-05	115.691
EFCAB1	ENSG00000034239	-0.64069	0.395053	0.662574
TMSB10	ENSG00000034510	0.490419	0.00179304	10004.3
ASTE1	ENSG00000034533	0.00456099	0.987108	8.46259
RNF19A	ENSG00000034677	0.271312	0.0332271	76.4452
PEX3	ENSG00000034693	0.283218	0.276264	6.22018
GABARAPL2	ENSG00000034713	0.337751	0.0103565	82.9858
MYOC	ENSG00000034971	-1.43124	0.417144	0.260309
SH3YL1	ENSG00000035115	-0.0598093	0.819839	19.1307
FAM136A	ENSG00000035141	0.76527	2.58866e-13	101.894
VCL	ENSG00000035403	0.222775	0.164772	37.0938
DEPDC1B	ENSG00000035499	2.84864	3.57994e-08	1.75651
DAPK2	ENSG00000035664	0.792935	1.81913e-05	26.7465
NSMAF	ENSG00000035681	0.0895922	0.778566	2.83453
ADSS2	ENSG00000035687	0.830399	4.85384e-05	14.9018
STAP1	ENSG00000035720	-1.20078	0.275858	0.24369
TIMP2	ENSG00000035862	0.243961	0.090501	186.526
RFC1	ENSG00000035928	0.594732	6.32844e-05	61.5278
TBC1D23	ENSG00000036054	1.30412	3.88464e-06	7.08292
CUL3	ENSG00000036257	1.04813	3.05614e-06	11.6175
MYOM2	ENSG00000036448	-2.14573	2.02931e-17	27.7478
OTC	ENSG00000036473	-0.310948	0.213862	18.3092
CYP46A1	ENSG00000036530	-0.425813	0.27054	3.45517
ZZZ3	ENSG00000036549	0.750934	0.00429934	10.3481
SLC18A1	ENSG00000036565	0.148367	0.925011	0.177284
USP2	ENSG00000036672	-0.573857	0.00774562	34.8085
CASR	ENSG00000036828	0.53028	0.282892	3.43721
TUBG2	ENSG00000037042	0.302887	0.116155	15.3255
RPL26L1	ENSG00000037241	0.400815	0.00199475	164.313
FLT4	ENSG00000037280	-0.805644	1.63968e-08	34.8773
NSUN2	ENSG00000037474	0.162167	0.281317	20.0198
FBXO42	ENSG00000037637	-0.0281927	0.851558	26.1375
MFAP3	ENSG00000037749	0.344721	0.244569	5.45893
MRI1	ENSG00000037757	-0.00327218	0.978475	39.2998
METTL1	ENSG00000037897	0.542783	0.00374168	17.7153
HOXC8	ENSG00000037965	2.04576	0.249567	0.320405
AGA	ENSG00000038002	0.375047	0.0762333	32.4852
PI4K2B	ENSG00000038210	0.603162	0.00853281	12.1974
BOD1L1	ENSG00000038219	0.197248	0.15823	57.306
MAT2B	ENSG00000038274	0.658574	0.00179359	22.3085
TLL1	ENSG00000038295	-0.587883	0.72895	0.252892
EDC4	ENSG00000038358	-0.101766	0.945914	0.187219
TRIO	ENSG00000038382	0.438467	0.000896422	30.3732
VCAN	ENSG00000038427	1.95198	2.11134e-09	32.5297
CLEC16A	ENSG00000038532	0.0788385	0.653491	14.2963
MSR1	ENSG00000038945	0.259193	0.205986	40.1241
CDH1	ENSG00000039068	0.171923	0.445855	34.1595
MTREX	ENSG00000039123	0.774345	1.13827e-05	13.1861
DNAH5	ENSG00000039139	0.260213	0.573526	5.47104
ZFYVE16	ENSG00000039319	-0.185582	0.133551	59.3077
RIPOR1	ENSG00000039523	-0.356873	0.00741046	56.1342
C6	ENSG00000039537	-1.1727	1.83278e-07	177.239
RAI14	ENSG00000039560	0.624885	0.000212794	50.0162
PNKP	ENSG00000039650	0.418864	0.00242419	45.8114
BEST2	ENSG00000039987	-0.422197	0.905468	0.0340916
PHLPP2	ENSG00000040199	0.206729	0.623234	2.8637
SPDL1	ENSG00000040275	1.43109	1.10854e-08	12.3826
STAU2	ENSG00000040341	0.701016	0.000616961	15.5343
SLC66A1	ENSG00000040487	0.520718	1.28806e-05	47.289
CTNS	ENSG00000040531	0.0298567	0.84002	27.0614
RTN4R	ENSG00000040608	0.268665	0.314309	7.02049
PHF23	ENSG00000040633	-0.11899	0.321995	38.2522
CDH10	ENSG00000040731	-0.26289	0.941053	0.0214616
INPP4A	ENSG00000040933	-0.167767	0.309313	21.9413
RAB27B	ENSG00000041353	-0.110245	0.826235	3.18438
PSMA4	ENSG00000041357	0.665375	9.41986e-06	23.9229
MYO16	ENSG00000041515	-0.941007	0.00516076	5.33399
LSG1	ENSG00000041802	0.0768655	0.424558	75.2926
PARP3	ENSG00000041880	-0.0589143	0.691986	29.6395
TNC	ENSG00000041982	0.472076	0.120478	10.3253
THAP3	ENSG00000041988	-0.262468	0.055736	34.034
RIPOR3	ENSG00000042062	-2.58326	2.74335e-22	20.1761
TDP1	ENSG00000042088	0.177637	0.316939	14.9958
AIFM2	ENSG00000042286	0.632173	4.85246e-05	60.0586
SPATA7	ENSG00000042317	-0.625582	0.00232917	20.311
MED17	ENSG00000042429	0.358271	0.0909024	16.226
RETSAT	ENSG00000042445	-0.818299	1.42644e-09	331.612
CAPG	ENSG00000042493	2.63114	3.70633e-23	142.783
AP2S1	ENSG00000042753	0.102301	0.153029	521.784
USH2A	ENSG00000042781	-0.203261	0.577249	7.51076
ZPBP	ENSG00000042813	-1.05271	0.517794	0.194248
TG	ENSG00000042832	1.62812	0.038699	0.644736
ADAM28	ENSG00000042980	0.839336	0.0558827	3.641
BARX2	ENSG00000043039	-0.0464219	0.978765	0.166321
DCUN1D1	ENSG00000043093	0.670448	4.48118e-05	17.4853
JADE2	ENSG00000043143	0.0342517	0.807148	45.1999
ZIC2	ENSG00000043355	4.14799	1.6842e-11	1.21544
LCP2	ENSG00000043462	-0.687306	8.57753e-05	22.7192
TRIT1	ENSG00000043514	0.538224	0.0829626	5.02554
ADRB1	ENSG00000043591	-1.71602	0.000722021	2.80216
GUCA2B	ENSG00000044012	-0.429922	0.136484	18.009
CUL7	ENSG00000044090	0.518545	0.00173567	20.73
CTNNA1	ENSG00000044115	0.30629	0.000133416	149.326
PHKA2	ENSG00000044446	0.313034	0.0100241	60.5698
CNTLN	ENSG00000044459	-0.513838	4.32818e-06	85.1201
EPHA3	ENSG00000044524	-0.306605	0.536005	1.73932
HSPA5	ENSG00000044574	0.895695	1.27641e-09	292.071
DSG2	ENSG00000046604	0.587873	5.99486e-05	138.676
GEMIN8	ENSG00000046647	0.000185624	0.998732	39.5439
OFD1	ENSG00000046651	0.22247	0.131727	29.0242
GPM6B	ENSG00000046653	-0.606916	0.475726	0.645213
MAGEC2	ENSG00000046774	4.64604	0.000152092	1.83058
PREX2	ENSG00000046889	0.269525	0.471727	2.70225
WDR37	ENSG00000047056	0.187571	0.289028	11.4622
YTHDC2	ENSG00000047188	0.741174	0.00285569	7.22366
CTPS2	ENSG00000047230	0.949937	0.0015215	4.43363
ATP6V1H	ENSG00000047249	0.284869	0.00820454	72.802
POLR2B	ENSG00000047315	0.251656	0.294581	4.48546
FAM214A	ENSG00000047346	0.477881	0.0423974	7.72482
ARAP2	ENSG00000047365	0.196931	0.556085	3.43334
TPR	ENSG00000047410	0.88605	8.72116e-14	115.29
CP	ENSG00000047457	-0.347965	0.131311	308.177
KATNIP	ENSG00000047578	0.419588	0.034061	12.2374
DTNBP1	ENSG00000047579	0.148086	0.166517	46.3024
XK	ENSG00000047597	2.00584	0.00300035	1.27785
ANO2	ENSG00000047617	1.17045	0.186516	0.532605
C12orf4	ENSG00000047621	1.10297	0.0348624	1.22017
SCML1	ENSG00000047634	0.236762	0.178564	31.8115
WWC3	ENSG00000047644	-0.0109939	0.936404	37.7436
ARHGAP6	ENSG00000047648	-0.195584	0.456591	9.44048
FAM184B	ENSG00000047662	2.4179	0.00324596	1.39162
MAP4	ENSG00000047849	0.11201	0.226081	317.62
GOPC	ENSG00000047932	0.139183	0.235161	42.5592
ROS1	ENSG00000047936	0.199349	0.888259	0.167807
USP28	ENSG00000048028	0.576853	0.0179716	7.03594
HDAC9	ENSG00000048052	-1.13966	0.00864056	2.7988
TSPAN17	ENSG00000048140	0.488221	0.000285581	37.2583
NOP16	ENSG00000048162	0.265965	0.0445948	90.3669
CC2D2A	ENSG00000048342	0.354306	0.0685248	14.5008
RRM2B	ENSG00000048392	0.886013	0.000299684	5.85167
ZNF800	ENSG00000048405	0.410384	0.0374743	15.2368
TNFRSF17	ENSG00000048462	-0.543951	0.720029	0.269144
SNX29	ENSG00000048471	-0.035186	0.845138	26.6671
LMO3	ENSG00000048540	0.315319	0.833751	0.174109
MRPS10	ENSG00000048544	0.290612	0.00828775	201.506
RSF1	ENSG00000048649	-0.0735798	0.566146	47.268
VPS13D	ENSG00000048707	-0.293784	0.00848823	57.097
CELF2	ENSG00000048740	-0.43743	0.0160545	38.4326
FAM120A	ENSG00000048828	0.276887	0.00157783	95.7732
R3HDM1	ENSG00000048991	0.984313	2.70266e-07	10.9018
COL9A2	ENSG00000049089	0.734357	0.0176916	6.26436
KITLG	ENSG00000049130	2.07273	0.000166295	1.25737
ERCC8	ENSG00000049167	0.497701	0.00139848	23.8687
ADAMTS6	ENSG00000049192	1.02603	0.0350003	2.28233
H6PD	ENSG00000049239	-0.242966	0.0771237	436.515
VAMP3	ENSG00000049245	-0.128287	0.129224	227.296
PER3	ENSG00000049246	-0.647971	1.63026e-05	60.3391
UTS2	ENSG00000049247	0.532021	0.333444	2.32661
TNFRSF9	ENSG00000049249	0.45334	0.217902	6.18434
EPN3	ENSG00000049283	0.56684	0.758272	0.117492
LTBP1	ENSG00000049323	-0.504643	0.0294275	111.163
RCN1	ENSG00000049449	-0.489375	0.00629181	284.243
ELN	ENSG00000049540	0.197781	0.31122	59.2702
RFC2	ENSG00000049541	0.728046	3.73446e-10	97.9888
ARID1B	ENSG00000049618	-0.124242	0.328158	81.3501
CLPTM1L	ENSG00000049656	-0.00215437	0.986734	369.669
NEDD4L	ENSG00000049759	0.533963	8.5261e-05	149
FOXP3	ENSG00000049768	-0.0238656	0.942115	10.2496
PPP1R3F	ENSG00000049769	0.458095	0.0507761	10.49
HEXB	ENSG00000049860	1.51423	1.62928e-18	48.1714
PTCD2	ENSG00000049883	0.49667	0.137615	3.36257
NEXMIF	ENSG00000050030	-0.31439	0.929534	0.0324979
JKAMP	ENSG00000050130	0.889626	0.0117011	3.47158
DKK3	ENSG00000050165	0.201008	0.400911	17.0841
ARHGEF5	ENSG00000050327	0.744316	0.00170484	9.18425
NFE2L3	ENSG00000050344	1.116	0.0117376	2.74387
MCUR1	ENSG00000050393	0.765321	1.02708e-09	76.9375
LIMA1	ENSG00000050405	-0.096291	0.531661	95.29
LETMD1	ENSG00000050426	0.343991	0.0268604	28.4523
SLC4A8	ENSG00000050438	0.332511	0.486762	1.60352
LAMC3	ENSG00000050555	-0.919552	1.67547e-05	45.2521
PTGER3	ENSG00000050628	1.52723	0.0313038	0.939776
TNIP3	ENSG00000050730	0.197257	0.581345	6.07396
MAPK9	ENSG00000050748	0.209892	0.0975343	34.0515
COL23A1	ENSG00000050767	-0.919557	0.0292044	2.69654
BCAR1	ENSG00000050820	0.162736	0.172019	62.9553
FAM160A2	ENSG00000051009	-0.20267	0.0858155	59.1544
HERPUD1	ENSG00000051108	-0.0617009	0.659029	88.1635
HOMER3	ENSG00000051128	0.529691	0.00675133	21.974
RAD51	ENSG00000051180	2.67329	2.67497e-08	1.18989
POLQ	ENSG00000051341	2.25136	0.0104262	0.404735
PIK3CB	ENSG00000051382	1.429	1.68465e-06	4.31902
CYBA	ENSG00000051523	-0.174056	0.315874	522.307
THOC3	ENSG00000051596	0.417565	0.0572246	8.18152
HEBP2	ENSG00000051620	0.116339	0.36606	298.491
MPHOSPH9	ENSG00000051825	0.588787	0.00167971	13.5824
PLEKHA5	ENSG00000052126	0.996462	1.95845e-07	31.3316
PRSS8	ENSG00000052344	-0.835456	0.000445489	62.8408
SIKE1	ENSG00000052723	0.525479	0.000198697	65.1501
RRP12	ENSG00000052749	1.02407	1.98454e-08	25.9345
FNIP2	ENSG00000052795	-0.0851397	0.658666	68.8991
MSMO1	ENSG00000052802	0.0942957	0.639715	271.846
TTC17	ENSG00000052841	-0.165195	0.153724	66.5333
ALX4	ENSG00000052850	0.408008	0.905476	0.0602806
FSTL4	ENSG00000053108	3.96727	1.6755e-06	1.16626
FOXN3	ENSG00000053254	0.0156532	0.851352	203.599
METTL24	ENSG00000053328	0.861094	0.136008	1.02991
AKR7A2	ENSG00000053371	-0.13293	0.159612	169.083
MRTO4	ENSG00000053372	0.424298	6.67635e-05	104.166
NNAT	ENSG00000053438	0.167135	0.947558	0.112242
USE1	ENSG00000053501	0.0339227	0.737622	86.9291
MCF2L2	ENSG00000053524	-0.568832	0.605411	0.320092
NRIP2	ENSG00000053702	0.636527	0.0956818	3.26858
LAMA3	ENSG00000053747	1.75652	2.07247e-06	8.25595
AP5M1	ENSG00000053770	0.548407	0.0265257	10.6836
ANAPC4	ENSG00000053900	0.93419	0.000788515	5.94468
KCNQ1	ENSG00000053918	-0.334319	0.093549	14.059
TRAPPC3	ENSG00000054116	-0.0677689	0.328146	272.39
THRAP3	ENSG00000054118	-0.299972	8.39944e-05	265.147
PHPT1	ENSG00000054148	0.59614	4.1046e-11	577.579
ENTPD2	ENSG00000054179	1.47838	9.93217e-06	5.11037
LY75	ENSG00000054219	0.284949	0.463067	2.48189
ARID4B	ENSG00000054267	0.438374	0.000207773	64.1571
OPN3	ENSG00000054277	1.4544	4.81565e-11	15.0368
SDCCAG8	ENSG00000054282	-0.0324841	0.757144	144.876
PTPRN	ENSG00000054356	0.835903	0.452413	0.321625
HHAT	ENSG00000054392	0.871721	0.00143549	8.55943
KIF1B	ENSG00000054523	0.0737713	0.550665	44.6556
FOXC1	ENSG00000054598	-0.173494	0.479778	14.14
TBC1D22A	ENSG00000054611	0.246105	0.0322903	45.5399
SYNE2	ENSG00000054654	-0.160123	0.179081	57.4919
PLEKHH1	ENSG00000054690	1.77227	0.00152282	1.06656
ATP9A	ENSG00000054793	1.41464	9.58363e-10	18.0008
CBLN4	ENSG00000054803	2.05557	0.0392499	0.64353
CHRDL2	ENSG00000054938	0.477041	0.0326973	74.2986
FAM168A	ENSG00000054965	0.0383138	0.75056	29.6848
RELT	ENSG00000054967	-0.134465	0.509135	21.0998
GALC	ENSG00000054983	0.581148	0.0297702	5.95725
NOP58	ENSG00000055044	0.776127	1.22386e-07	60.9455
SZRD1	ENSG00000055070	-0.0547956	0.470792	125.31
KCNH2	ENSG00000055118	2.25816	0.0014349	1.87966
CUL1	ENSG00000055130	0.000831517	0.996432	120.624
FAM114A2	ENSG00000055147	1.16847	4.0763e-05	5.22806
CYFIP2	ENSG00000055163	-1.05034	2.93951e-10	238.005
TAB2	ENSG00000055208	0.886562	0.000542433	6.39313
GINM1	ENSG00000055211	-0.63057	4.67652e-11	199.127
EIF2AK2	ENSG00000055332	0.0153056	0.866703	111.431
USP36	ENSG00000055483	0.160012	0.209056	81.5796
KMT2C	ENSG00000055609	0.382339	0.0124614	55.609
MCOLN3	ENSG00000055732	1.80104	0.000955385	5.48922
CCDC85A	ENSG00000055813	-0.372922	0.916233	0.051254
PUM2	ENSG00000055917	0.982455	6.36761e-09	17.184
MRPL43	ENSG00000055950	0.263311	0.00675006	189.073
ITIH4	ENSG00000055955	-0.425294	0.0152182	143.924
ITIH1	ENSG00000055957	-1.2851	3.98522e-11	4286.77
HPF1	ENSG00000056050	0.181042	0.21705	24.0637
ZFR	ENSG00000056097	0.420358	0.0111949	58.3583
ZNF280C	ENSG00000056277	0.67579	0.112902	1.35364
NPFFR2	ENSG00000056291	2.43617	0.067177	0.362281
PHF21B	ENSG00000056487	0.278203	0.921937	0.137829
TRAF1	ENSG00000056558	0.268471	0.225493	17.9563
RC3H2	ENSG00000056586	0.656023	0.0106886	6.98386
IL17RB	ENSG00000056736	1.15171	1.66429e-06	22.2502
TRAF3IP2	ENSG00000056972	0.236554	0.133274	22.3979
GYG2	ENSG00000056998	0.341251	0.311535	7.09114
DCBLD2	ENSG00000057019	0.856379	0.00234532	9.39193
SOAT1	ENSG00000057252	0.667915	0.000206791	21.7427
PKP2	ENSG00000057294	0.564088	0.00324875	20.9848
MSH4	ENSG00000057468	-0.431848	0.876233	0.0719991
F7	ENSG00000057593	-0.838023	3.03736e-06	287.272
GDI2	ENSG00000057608	0.617037	1.05518e-06	167.917
PRDM1	ENSG00000057657	-0.360025	0.116903	16.5239
ATG5	ENSG00000057663	0.882035	7.25326e-06	15.0092
TMCC3	ENSG00000057704	0.162456	0.530787	8.17264
PITHD1	ENSG00000057757	0.282679	0.0298425	42.5654
MTA3	ENSG00000057935	0.58033	0.000263187	31.4536
USP13	ENSG00000058056	0.508472	0.0164395	10.202
ATP11B	ENSG00000058063	0.364797	0.0433637	10.253
LAMC2	ENSG00000058085	0.897056	0.112572	4.23866
CDK14	ENSG00000058091	1.00197	3.71357e-05	10.5868
SEC61A1	ENSG00000058262	0.287981	0.00333865	446.834
PPP1R12A	ENSG00000058272	0.480417	0.00365504	21.4313
RASGRF1	ENSG00000058335	1.45203	0.00724682	2.88642
CAMK2B	ENSG00000058404	-2.59184	2.07588e-19	25.7151
CROCC	ENSG00000058453	0.510915	0.0342789	8.05373
POLR3E	ENSG00000058600	0.120216	0.515983	42.448
ATP2B4	ENSG00000058668	0.685469	0.00292989	13.8703
ZC3H11A	ENSG00000058673	-0.0502331	0.986898	0.0656494
RIOK2	ENSG00000058729	0.901417	0.00123519	6.25231
YIPF1	ENSG00000058799	0.874922	0.000176623	14.4182
NDC1	ENSG00000058804	1.58333	2.64071e-08	4.78059
DGKG	ENSG00000058866	-1.09667	0.00589058	2.29132
FLYWCH1	ENSG00000059122	0.448996	0.000312543	36.751
UNKL	ENSG00000059145	0.409241	0.0108998	32.2798
TBXAS1	ENSG00000059377	-0.720868	1.3771e-05	105.917
PARP12	ENSG00000059378	0.856996	1.86851e-12	64.1109
ALDH18A1	ENSG00000059573	1.21012	1.11651e-06	7.83535
TARBP1	ENSG00000059588	1.21171	1.33056e-09	31.8795
GATB	ENSG00000059691	-0.365818	0.00152472	52.8722
MXD1	ENSG00000059728	-0.294446	0.189374	17.8812
CDK17	ENSG00000059758	0.603395	0.0363362	3.97006
DNAJC25	ENSG00000059769	-0.721418	0.000472127	39.4163
SLC2A3	ENSG00000059804	0.136744	0.554202	127.669
PSD	ENSG00000059915	0.519517	0.247794	2.39252
CTDP1	ENSG00000060069	0.254331	0.0783	24.1697
YBX3	ENSG00000060138	-0.0674957	0.677009	61.6437
STYK1	ENSG00000060140	-0.369638	0.871538	0.0891545
WNK1	ENSG00000060237	0.601116	4.0853e-05	40.2483
RPS17P5	ENSG00000060303	-0.421235	0.905683	0.016727
CCAR1	ENSG00000060339	0.410961	3.96536e-05	112.886
OGFR	ENSG00000060491	-0.0830087	0.395262	60.8626
GNA15	ENSG00000060558	0.10833	0.636722	12.4122
CREB3L3	ENSG00000060566	-0.0859067	0.630235	149.745
PIGV	ENSG00000060642	-0.00272249	0.989825	13.0039
PTPRU	ENSG00000060656	0.185077	0.347903	25.05
SNRNP40	ENSG00000060688	1.19912	9.18923e-06	4.3724
RIMBP2	ENSG00000060709	-0.0882149	0.959155	0.244654
COL11A1	ENSG00000060718	3.62446	3.93373e-06	1.15559
QSER1	ENSG00000060749	1.30532	0.000586179	3.29304
MPC1	ENSG00000060762	-0.414647	0.0310526	308.865
ACAA1	ENSG00000060971	-1.56078	1.77838e-30	1150.13
BCAT1	ENSG00000060982	1.95712	1.09068e-07	6.40464
HDAC7	ENSG00000061273	-0.0548707	0.715774	58.3832
LZTS1	ENSG00000061337	0.822674	0.0227144	4.5948
PRDM6	ENSG00000061455	-0.463241	0.319735	2.29671
SPAG4	ENSG00000061656	0.602297	0.00733702	15.1707
NCKAP1	ENSG00000061676	0.753038	1.26903e-06	30.2128
MRPS35	ENSG00000061794	1.06725	1.0463e-08	42.4609
GUCY1B1	ENSG00000061918	0.237171	0.526168	3.04469
SFSWAP	ENSG00000061936	0.0643011	0.525549	91.3297
TNK2	ENSG00000061938	0.247874	0.0687216	31.587
MON2	ENSG00000061987	0.0679678	0.717916	11.8912
CDH3	ENSG00000062038	0.165586	0.867672	0.320255
ARSF	ENSG00000062096	-0.524447	0.312591	3.79456
GPBP1	ENSG00000062194	0.708724	6.67998e-05	16.0945
DGAT2	ENSG00000062282	-1.15496	1.22431e-10	1063.6
ZNF112	ENSG00000062370	2.62814	0.000765603	0.692365
CS	ENSG00000062485	1.01405	6.24859e-10	38.1323
LTK	ENSG00000062524	-2	7.85217e-13	8.17951
MRPS24	ENSG00000062582	0.546439	0.269973	1.39283
ELMO2	ENSG00000062598	0.222063	0.065513	28.5051
WAPL	ENSG00000062650	0.825368	0.000370463	13.6264
VMP1	ENSG00000062716	0.861461	2.40257e-08	54.1402
APPBP2	ENSG00000062725	0.702394	3.26383e-05	18.2146
POLD1	ENSG00000062822	1.26999	6.49003e-06	3.39367
SEZ6	ENSG00000063015	5.93182	2.99135e-12	8.34827
EIF4B	ENSG00000063046	-0.0537924	0.593052	173.537
SLC6A16	ENSG00000063127	-0.852102	0.00838306	4.1196
BICRA	ENSG00000063169	0.377608	0.0807707	7.01978
SPHK2	ENSG00000063176	-0.066371	0.626604	43.1681
RPL18	ENSG00000063177	0.380591	9.22226e-06	3090.51
CA11	ENSG00000063180	-0.417248	0.0104175	36.6456
ISOC2	ENSG00000063241	-0.360718	0.00372573	575.649
U2AF2	ENSG00000063244	0.3065	1.10607e-05	281.158
EPN1	ENSG00000063245	-0.16975	0.0298415	243.094
MED29	ENSG00000063322	-0.101976	0.194482	217.345
AHRR	ENSG00000063438	-0.266503	0.886696	0.151984
ZNF275	ENSG00000063587	0.235331	0.192904	20.9911
MTMR1	ENSG00000063601	0.220864	0.0918728	42.9775
GPC1	ENSG00000063660	-0.340215	0.043969	62.3121
ADCK1	ENSG00000063761	0.757737	0.0116028	4.88139
HAGH	ENSG00000063854	-0.829053	8.73477e-09	898.327
RNF4	ENSG00000063978	0.464124	0.00463565	22.1109
CASP8	ENSG00000064012	0.670477	2.68472e-05	25.7577
LIMCH1	ENSG00000064042	-0.531095	0.00383724	69.0559
INTS13	ENSG00000064102	1.30398	3.58774e-05	3.6484
TM7SF3	ENSG00000064115	-0.135253	0.296852	169.723
DLX3	ENSG00000064195	0.48404	0.830787	0.103878
SPA17	ENSG00000064199	1.79452	3.16406e-05	2.20897
TSPAN32	ENSG00000064201	-0.391147	0.234208	5.52052
CCN5	ENSG00000064205	-0.636366	0.065247	10.7868
ST3GAL6	ENSG00000064225	-0.598731	2.06319e-05	112.869
ATP2C2	ENSG00000064270	1.55538	0.0249039	1.71892
NGFR	ENSG00000064300	-1.69881	2.91469e-18	57.4049
CDON	ENSG00000064309	0.495495	0.107889	8.18938
TAF2	ENSG00000064313	0.0359708	0.87704	32.3767
HIPK2	ENSG00000064393	0.158718	0.170624	108.726
TNPO3	ENSG00000064419	0.0329806	0.78879	157.283
RFXANK	ENSG00000064490	0.319245	0.00130888	62.7019
TMEM161A	ENSG00000064545	0.238856	0.0662531	57.8682
LPAR2	ENSG00000064547	-0.160564	0.535608	11.4156
CTSA	ENSG00000064601	0.538682	3.31821e-09	814.427
SUGP2	ENSG00000064607	0.297376	0.00460499	96.9467
SLC12A2	ENSG00000064651	0.336161	0.0898386	45.5018
SNX24	ENSG00000064652	0.385201	0.00729741	27.1186
EYA2	ENSG00000064655	-0.369871	0.539808	1.49989
CNN2	ENSG00000064666	-0.0118164	0.91867	234.243
ABCA7	ENSG00000064687	-0.113561	0.601791	14.7327
SNCAIP	ENSG00000064692	0.806314	0.213456	1.11834
DDX20	ENSG00000064703	0.775657	0.0156443	4.30085
BTBD1	ENSG00000064726	1.2556	0.00018099	3.0979
FAR2	ENSG00000064763	0.0744041	0.868763	1.99361
BCAS1	ENSG00000064787	2.9849	6.70524e-09	8.19531
CHI3L2	ENSG00000064886	0.419392	0.440118	1.98449
SBNO2	ENSG00000064932	-0.0767001	0.610881	31.7032
PMS1	ENSG00000064933	0.192101	0.361865	8.14495
HMG20B	ENSG00000064961	0.0451457	0.633992	108.452
CALCRL	ENSG00000064989	0.280448	0.281382	5.72201
TAF11	ENSG00000064995	0.144504	0.140027	231.676
ANKS1A	ENSG00000064999	-0.96574	2.17634e-13	47.8094
AP3D1	ENSG00000065000	0.251773	0.00448956	262.668
ZNF76	ENSG00000065029	0.233507	0.0684975	33.1536
SLC9A3R2	ENSG00000065054	-0.90242	4.34421e-09	418.357
NTHL1	ENSG00000065057	-1.50285	6.38037e-13	1001.2
UHRF1BP1	ENSG00000065060	0.41968	0.0480466	9.62315
GNAI3	ENSG00000065135	0.868721	4.67994e-07	29.9961
IPO5	ENSG00000065150	0.45547	0.121158	49.4544
OAT	ENSG00000065154	-0.418277	0.0906015	60.657
WDR3	ENSG00000065183	0.972721	3.78507e-06	12.1862
PKN2	ENSG00000065243	0.169912	0.382326	20.0848
WDR18	ENSG00000065268	-0.168617	0.13564	78.8833
TRAM2	ENSG00000065308	-0.214777	0.179595	54.1003
NTN1	ENSG00000065320	0.329755	0.203325	4.27442
GLP2R	ENSG00000065325	-2.17038	2.87996e-09	4.67145
MCM10	ENSG00000065328	2.5732	6.1669e-13	8.01596
DGKA	ENSG00000065357	-0.378382	0.0521665	33.1794
ERBB3	ENSG00000065361	0.793307	1.21072e-09	123.579
ANKRD44	ENSG00000065413	-0.406527	0.0228064	30.5618
KARS1	ENSG00000065427	-0.00196714	0.981034	124.944
ADAT1	ENSG00000065457	0.103324	0.341163	84.0913
PDIA5	ENSG00000065485	-0.563761	1.65159e-06	116.519
TBC1D22B	ENSG00000065491	0.264607	0.122723	20.5754
NDUFB4	ENSG00000065518	0.485021	1.32718e-06	2233.69
SPEN	ENSG00000065526	-0.0517852	0.68519	73.9676
MYLK	ENSG00000065534	-0.905437	4.91555e-10	758.917
ZC3H15	ENSG00000065548	0.335422	0.000614029	155.497
MAP2K4	ENSG00000065559	0.235084	0.264985	16.7478
PACC1	ENSG00000065600	1.04922	0.00388639	2.66068
SNAP91	ENSG00000065609	0.370843	0.894343	0.108438
SLK	ENSG00000065613	1.22361	6.6294e-06	11.8351
CYB5R4	ENSG00000065615	0.696514	0.000418899	13.9252
COL17A1	ENSG00000065618	0.880807	0.448854	0.464813
GSTO2	ENSG00000065621	1.04605	0.000223889	20.5264
SEC61A2	ENSG00000065665	0.534521	0.0482186	6.62469
PRKCQ	ENSG00000065675	-0.366578	0.373404	2.1223
TLE2	ENSG00000065717	-0.175189	0.303272	23.1267
ASB1	ENSG00000065802	0.271041	0.0812393	23.4194
FAM107B	ENSG00000065809	-0.208381	0.0673479	125.631
ME1	ENSG00000065833	1.54568	2.29191e-07	10.8937
TBC1D1	ENSG00000065882	0.0404008	0.661185	117.99
CDK13	ENSG00000065883	0.379754	0.00822059	113.772
MTHFD2	ENSG00000065911	0.768858	0.0141693	6.60059
SLC9A7	ENSG00000065923	-0.150521	0.393289	16.3743
FOXJ2	ENSG00000065970	-0.182582	0.45237	9.11553
YBX1	ENSG00000065978	-0.0891447	0.378134	1213.35
PDE4A	ENSG00000065989	-0.0702467	0.717006	28.2129
PPP2R5A	ENSG00000066027	1.99325	1.06899e-20	34.9087
CTNNA2	ENSG00000066032	4.11669	2.83512e-05	2.58456
ELAVL1	ENSG00000066044	0.298998	0.00208671	83.0745
TIE1	ENSG00000066056	-0.386198	0.00339954	47.8546
DIP2B	ENSG00000066084	0.127641	0.413299	17.9836
SMARCD1	ENSG00000066117	0.385117	0.000804804	75.9252
KDM4A	ENSG00000066135	0.184194	0.312464	11.1919
NFYC	ENSG00000066136	0.261405	0.0189001	45.0514
ZMYND12	ENSG00000066185	-0.296381	0.391097	4.21327
NGEF	ENSG00000066248	0.192013	0.173413	35.3959
ASPM	ENSG00000066279	3.58121	2.32016e-22	10.6092
CD84	ENSG00000066294	-0.300413	0.0577255	247.463
ELOVL1	ENSG00000066322	0.548575	8.11856e-08	83.7967
SPI1	ENSG00000066336	-0.450488	0.0221614	124.946
POLR1H	ENSG00000066379	0.77565	7.80735e-13	97.6156
MPPED2	ENSG00000066382	-0.518695	0.212457	1.96827
CLDN18	ENSG00000066405	2.83901	0.0232037	0.739598
ZBTB11	ENSG00000066422	0.757634	0.00019229	12.8743
ATXN3	ENSG00000066427	-0.118463	0.305751	70.4365
GOLGA5	ENSG00000066455	0.488674	0.0201761	14.7493
FGFR2	ENSG00000066468	0.193155	0.41827	35.063
LRRC40	ENSG00000066557	0.784547	0.0011174	8.64313
ISOC1	ENSG00000066583	0.280815	0.186638	24.4174
EML1	ENSG00000066629	-0.501897	0.0323516	9.15867
TRMT11	ENSG00000066651	0.261788	0.345267	6.98807
THUMPD1	ENSG00000066654	0.599603	0.00113917	17.6445
MSANTD3	ENSG00000066697	1.03795	5.07896e-07	10.227
KIF26A	ENSG00000066735	-1.13499	0.00228098	2.10206
ATG2B	ENSG00000066739	0.0318786	0.867194	11.1706
ARFGEF1	ENSG00000066777	0.86286	1.30844e-06	16.1498
ACSM2B	ENSG00000066813	-0.711055	0.000231172	904.935
ZFAT	ENSG00000066827	0.429976	0.0838246	6.85114
MTFR1	ENSG00000066855	0.71142	5.99036e-05	19.714
STAG3	ENSG00000066923	-0.304324	0.441047	44.7054
FECH	ENSG00000066926	0.236808	0.095776	33.5001
MYO9A	ENSG00000066933	-0.856994	6.7447e-07	23.7343
DDX3Y	ENSG00000067048	-0.590659	0.0456647	54.9399
PFKP	ENSG00000067057	0.93542	0.000397549	15.2671
IDI1	ENSG00000067064	0.588175	5.95409e-05	422.557
SP100	ENSG00000067066	-0.278695	0.00409441	176.721
KLF6	ENSG00000067082	-0.525545	0.000315754	678.093
PLPP1	ENSG00000067113	0.806889	1.52849e-05	59.0402
NEO1	ENSG00000067141	-0.393127	0.00164829	40.3953
TRAM1	ENSG00000067167	1.22676	1.58628e-18	94.3264
PHKA1	ENSG00000067177	-1.13822	0.000108582	4.83786
TNFRSF1A	ENSG00000067182	-0.608292	1.38012e-09	358.792
CACNB1	ENSG00000067191	0.0827296	0.845487	2.34874
EVI5	ENSG00000067208	0.227384	0.18491	16.9728
STOML1	ENSG00000067221	0.379331	0.0170477	27.3595
PKM	ENSG00000067225	1.15504	1.3851e-10	421.731
DHX29	ENSG00000067248	0.704732	4.90665e-08	71.4548
DNTTIP2	ENSG00000067334	1.05997	2.08759e-09	18.9158
METTL22	ENSG00000067365	-0.0881864	0.561233	41.0236
TP53BP1	ENSG00000067369	0.338061	0.114366	20.9315
TRO	ENSG00000067445	0.242311	0.618958	1.98005
RRP15	ENSG00000067533	1.28677	7.36069e-11	31.8302
RHOA	ENSG00000067560	0.833002	6.34982e-09	170.975
DHX8	ENSG00000067596	0.411101	0.000109365	70.0774
PMS2P4	ENSG00000067601	0.50977	0.217327	2.92413
PRKCZ	ENSG00000067606	-0.173927	0.290755	35.6688
ZFY	ENSG00000067646	0.593541	0.181198	3.00833
IARS2	ENSG00000067704	0.774365	6.29715e-08	70.9171
SYT1	ENSG00000067715	0.0549177	0.837673	14.3646
NAV3	ENSG00000067798	0.554561	0.169771	4.79567
IDH3G	ENSG00000067829	-0.0205048	0.813375	198.235
ROGDI	ENSG00000067836	-0.0553624	0.675218	58.2893
PDZD4	ENSG00000067840	-0.529171	0.0368112	13.2372
ATP2B3	ENSG00000067842	0.62101	0.693293	0.239182
ROCK1	ENSG00000067900	0.244424	0.0908818	40.2198
CBFB	ENSG00000067955	0.634886	0.0041456	12.8208
PDK3	ENSG00000067992	-0.0507459	0.838386	15.3445
HYAL2	ENSG00000068001	-0.561033	2.47887e-05	162.429
HDAC4	ENSG00000068024	0.67145	0.00339062	9.45795
RASSF1	ENSG00000068028	0.0160522	0.90302	28.8269
FGFR3	ENSG00000068078	0.630558	0.00210378	112.882
IFI35	ENSG00000068079	0.22076	0.0905087	163.94
HEATR6	ENSG00000068097	0.621171	0.0016763	11.5291
COASY	ENSG00000068120	-0.0162371	0.882475	175.223
PLEKHH3	ENSG00000068137	0.113747	0.51715	24.9466
MEF2A	ENSG00000068305	0.178906	0.266494	20.5591
OTUD5	ENSG00000068308	-0.122716	0.130479	91.5891
TFE3	ENSG00000068323	-0.0154863	0.882712	59.6466
TBC1D25	ENSG00000068354	0.253091	0.0462672	35.2732
ACSL4	ENSG00000068366	3.20872	3.48777e-34	48.9631
INPP5A	ENSG00000068383	0.117735	0.30358	42.7439
GPKOW	ENSG00000068394	0.320812	0.00378822	48.2503
GRIPAP1	ENSG00000068400	-0.129259	0.160407	69.0024
FTSJ1	ENSG00000068438	0.889918	5.18742e-08	22.0113
PRR11	ENSG00000068489	1.7269	2.56007e-17	52.7333
REEP1	ENSG00000068615	0.958689	0.0283325	2.81768
ATP11A	ENSG00000068650	0.394406	0.00620033	19.4356
POLR1A	ENSG00000068654	0.673729	2.64444e-06	36.0866
LAPTM4A	ENSG00000068697	0.788738	2.40417e-07	173.187
TTC7A	ENSG00000068724	0.444221	0.00204528	29.4704
IP6K2	ENSG00000068745	0.305819	0.00050291	81.9151
STON1-GTF2A1L	ENSG00000068781	-0.700314	0.820144	0.0633716
SRBD1	ENSG00000068784	0.16411	0.64192	10.2198
KIF2A	ENSG00000068796	0.586931	1.69328e-06	62.7672
RASGRP2	ENSG00000068831	-0.618023	0.00242096	51.4578
PSME4	ENSG00000068878	0.383255	0.0368513	32.1407
IFT80	ENSG00000068885	0.988159	0.00144362	3.35855
SIRT2	ENSG00000068903	-0.079747	0.349984	161.074
ERLEC1	ENSG00000068912	0.795975	1.45344e-08	44.6555
PPP2R5B	ENSG00000068971	0.0026042	0.984782	17.2906
PYGM	ENSG00000068976	-0.997759	0.0307158	1.90548
PAGE1	ENSG00000068985	5.55533	1.28165e-12	13.166
PITX1	ENSG00000069011	4.34487	1.76806e-11	4.03993
MAST4	ENSG00000069020	-0.353548	0.00637234	153.772
ADGRF5	ENSG00000069122	-0.44669	0.0264763	15.8482
SDK2	ENSG00000069188	-0.423915	0.342959	2.99524
NUP133	ENSG00000069248	1.30767	1.16066e-07	8.74049
NUCKS1	ENSG00000069275	0.585231	0.0121572	1289.65
VPS35	ENSG00000069329	0.765521	0.000345896	42.0035
DNAJA2	ENSG00000069345	0.216871	0.256368	29.3517
BCL3	ENSG00000069399	-0.554046	0.00114203	182.813
KCNAB2	ENSG00000069424	0.163161	0.381192	72.2382
ABCC9	ENSG00000069431	-0.960141	6.90562e-07	22.9764
GAL	ENSG00000069482	2.32711	0.0996893	0.509061
CLEC2D	ENSG00000069493	-0.234322	0.43861	4.30127
FUNDC1	ENSG00000069509	0.9673	0.000255201	7.31908
MAOB	ENSG00000069535	0.0222531	0.888975	126.485
RORA	ENSG00000069667	-0.492487	0.00905193	77.5149
DRD4	ENSG00000069696	0.198769	0.690177	1.31421
TGFBR3	ENSG00000069702	-0.307283	0.173508	22.1504
PLA2G10	ENSG00000069764	1.27463	0.51538	0.230388
HES2	ENSG00000069812	3.27988	3.11043e-09	3.07607
ATP1B3	ENSG00000069849	0.614758	0.00152264	32.9832
NEDD4	ENSG00000069869	0.317939	0.177638	28.0512
PIGB	ENSG00000069943	0.900999	0.000483458	7.37478
MAPK6	ENSG00000069956	1.12599	1.13395e-10	15.051
GNB5	ENSG00000069966	0.709394	2.59999e-07	99.1359
RAB27A	ENSG00000069974	-0.246175	0.0617974	179.667
HDHD5	ENSG00000069998	0.0492154	0.666141	39.0919
UFD1	ENSG00000070010	0.610788	3.53462e-10	128.331
LRP6	ENSG00000070018	-0.633561	0.00373199	31.7302
GUCY2C	ENSG00000070019	2.51753	0.0801485	0.416977
SCT	ENSG00000070031	-0.26402	0.877593	0.0826775
PHRF1	ENSG00000070047	-0.0494393	0.632915	46.2011
ELP1	ENSG00000070061	0.816915	1.68772e-05	20.3289
NUCB2	ENSG00000070081	0.637964	0.00027147	58.0211
PFN2	ENSG00000070087	0.895793	0.00778151	8.88656
PTPN3	ENSG00000070159	-0.245085	0.134181	33.6368
SPTB	ENSG00000070182	0.692589	0.104637	3.4428
DAPP1	ENSG00000070190	-0.0650849	0.801141	14.2559
FGF10	ENSG00000070193	-1.34947	0.114828	0.979054
SLC44A1	ENSG00000070214	0.491945	0.00201267	26.15
TMEM260	ENSG00000070269	1.02655	0.000593857	4.74664
SMG6	ENSG00000070366	-0.230447	0.0787636	28.36
EXOC5	ENSG00000070367	0.59266	0.00539999	8.8465
CLTCL1	ENSG00000070371	0.674509	0.00159517	10.637
FGF22	ENSG00000070388	2.22524	0.0117143	1.22222
FSTL3	ENSG00000070404	-0.0272349	0.902236	72.3084
DGCR2	ENSG00000070413	0.333903	0.00560394	70.2047
RNF126	ENSG00000070423	0.184779	0.0450277	66.1567
MNT	ENSG00000070444	-0.0402264	0.765136	38.7856
ZXDC	ENSG00000070476	0.031887	0.80392	28.6365
JMJD6	ENSG00000070495	0.273753	0.0269016	70.7038
POLB	ENSG00000070501	0.47186	0.054499	30.9979
ST6GALNAC1	ENSG00000070526	-1.68224	0.000493405	2.12293
WIPI1	ENSG00000070540	0.321071	0.0240894	44.0832
FRMPD1	ENSG00000070601	2.26033	3.39978e-07	6.32858
GBA2	ENSG00000070610	0.144735	0.174468	67.1795
NDST1	ENSG00000070614	0.48134	9.37987e-05	58.5021
ASNS	ENSG00000070669	1.4375	0.0346343	1.32435
AP3M2	ENSG00000070718	0.566497	0.0344722	10.9829
CNGB1	ENSG00000070729	-0.685476	0.529286	0.612178
ST6GALNAC2	ENSG00000070731	-0.162851	0.921764	0.208974
PABPC1	ENSG00000070756	1.09081	9.03514e-12	365.556
TESK2	ENSG00000070759	0.124756	0.682197	3.87598
CFAP20	ENSG00000070761	-0.332637	0.00279721	91.3164
CSNK2A2	ENSG00000070770	0.063431	0.493538	80.1172
PTPN21	ENSG00000070778	-0.0486773	0.808028	10.5639
EIF2B3	ENSG00000070785	0.161923	0.464124	28.3317
CAMK2A	ENSG00000070808	-0.654997	0.506283	0.581894
TCOF1	ENSG00000070814	0.514774	4.27767e-05	79.8824
CDC42	ENSG00000070831	0.252338	0.00652439	142.461
OSBPL3	ENSG00000070882	1.87831	2.4172e-08	4.14101
EPHA8	ENSG00000070886	-0.103942	0.976676	0.0470275
SLC12A3	ENSG00000070915	-0.187742	0.854063	0.34591
RAD18	ENSG00000070950	1.67909	4.86303e-10	6.24569
ATP2B1	ENSG00000070961	0.478819	0.00398285	22.0072
TRPM5	ENSG00000070985	0.427029	0.81631	0.172147
NCK2	ENSG00000071051	0.210251	0.305307	26.6538
MAP4K4	ENSG00000071054	0.658457	4.08067e-07	226.028
MGAT4A	ENSG00000071073	0.857748	7.3074e-07	23.0616
RPL31	ENSG00000071082	0.135296	0.705698	50063.1
WDR1	ENSG00000071127	0.221883	0.00953328	185.666
SNX13	ENSG00000071189	0.885011	0.000717969	6.04065
ARHGAP10	ENSG00000071205	-1.47002	8.18689e-16	56.348
RPS6KA2	ENSG00000071242	0.414805	0.0186058	62.1992
ING3	ENSG00000071243	-0.0817851	0.512845	26.2706
VASH1	ENSG00000071246	0.381037	0.0464691	27.2876
LMCD1	ENSG00000071282	0.505446	0.0128029	27.2193
BUD23	ENSG00000071462	0.239752	0.0406277	235.428
SEL1L	ENSG00000071537	0.454925	0.00113263	49.304
TRIP13	ENSG00000071539	2.16692	7.77478e-05	1.76931
ATP6AP1	ENSG00000071553	0.636063	2.01672e-13	261.381
TCF3	ENSG00000071564	0.684592	4.18593e-06	26.1562
TRIB2	ENSG00000071575	-0.0796487	0.553828	69.2767
DAZAP1	ENSG00000071626	0.241169	0.00118434	125.893
MBD3	ENSG00000071655	0.0911148	0.412001	62.4189
HLTF	ENSG00000071794	1.03277	5.02651e-08	28.4046
FAM50A	ENSG00000071859	0.673794	1.63148e-11	178.547
FAM3A	ENSG00000071889	0.172677	0.166451	128.336
CPSF1	ENSG00000071894	0.425034	0.000229326	51.2112
MYO3B	ENSG00000071909	1.42468	0.0037832	2.48176
CYBRD1	ENSG00000071967	0.313175	0.229617	10.911
CDH19	ENSG00000071991	-0.665889	0.384478	0.809385
PDCD2	ENSG00000071994	0.826361	7.00572e-07	40.4925
SLC6A15	ENSG00000072041	1.88097	0.0119038	1.58571
RDH11	ENSG00000072042	0.0131344	0.924743	167.797
PRKACA	ENSG00000072062	-0.361405	5.77821e-07	193.593
ADGRL1	ENSG00000072071	0.572789	0.0258664	9.18908
SPP2	ENSG00000072080	-0.730567	0.0130397	324.565
ACTN1	ENSG00000072110	-0.357259	0.00190212	326.111
ZFYVE26	ENSG00000072121	0.815247	9.94478e-05	12.2211
RPS6KA6	ENSG00000072133	-0.338703	0.556479	1.36793
EPN2	ENSG00000072134	-0.0281906	0.826087	37.2903
PTPN18	ENSG00000072135	-0.225063	0.0474193	95.4272
LIMS2	ENSG00000072163	-0.518652	0.000229364	140.071
ASIC4	ENSG00000072182	-0.157075	0.955286	0.101251
SPEG	ENSG00000072195	0.676079	0.4135	1.08404
LNX1	ENSG00000072201	0.322241	0.2352	6.18749
ALDH3A2	ENSG00000072210	-0.145712	0.302387	465.364
TFRC	ENSG00000072274	1.7318	1.18213e-11	14.5622
SREBF1	ENSG00000072310	-0.346131	0.0366867	164.424
TRPC5	ENSG00000072315	0.845562	0.323427	1.25074
AFF4	ENSG00000072364	-0.0800741	0.609285	61.2195
UBE2D1	ENSG00000072401	0.495359	0.0140624	14.6646
MPP5	ENSG00000072415	0.277086	0.157796	14.6408
RHOBTB1	ENSG00000072422	0.328583	0.27035	15.4759
SMC1A	ENSG00000072501	0.209826	0.0932465	87.6559
HSD17B10	ENSG00000072506	-0.537572	7.43103e-07	621.759
MARK2	ENSG00000072518	0.204689	0.058556	83.6589
HMMR	ENSG00000072571	2.49515	0.000472055	1.09101
CHFR	ENSG00000072609	0.22622	0.17899	17.3042
TRHDE	ENSG00000072657	1.14547	0.0496897	5.23128
P4HA2	ENSG00000072682	0.713779	1.96995e-06	52.3838
FCGR2B	ENSG00000072694	-1.63559	4.18853e-15	35.9267
NFATC3	ENSG00000072736	-0.144987	0.418478	26.5079
TRNT1	ENSG00000072756	0.80093	0.00044999	7.5837
ACADVL	ENSG00000072778	-0.878299	6.8551e-17	920.286
STK10	ENSG00000072786	-0.421607	0.00306338	102.719
FBXW11	ENSG00000072803	0.112789	0.21398	57.3934
ACAP1	ENSG00000072818	-0.686908	0.000150418	49.6651
CRMP1	ENSG00000072832	1.80868	0.000798356	1.84785
EVC	ENSG00000072840	-0.404132	0.301202	4.28461
DERL2	ENSG00000072849	0.118414	0.233896	87.0365
SIDT1	ENSG00000072858	-0.294082	0.350015	5.6379
NDE1	ENSG00000072864	0.139779	0.456248	18.1599
IRAG1	ENSG00000072952	0.459294	0.12137	7.44963
TMEM38A	ENSG00000072954	0.0091566	0.958526	62.9612
AP1M1	ENSG00000072958	0.295817	0.000634032	138.257
PVR	ENSG00000073008	0.113524	0.397752	105.147
XRCC1	ENSG00000073050	0.202566	0.0784585	59.8846
SCARB1	ENSG00000073060	0.0722047	0.554627	520.93
CYP2W1	ENSG00000073067	1.99808	0.226277	0.482445
MCM2	ENSG00000073111	2.14757	1.24428e-23	41.0321
MOV10L1	ENSG00000073146	0.0705809	0.860886	4.14729
PANX2	ENSG00000073150	1.15751	0.000377376	11.829
SELENOO	ENSG00000073169	-0.566043	3.54174e-07	117.87
TP63	ENSG00000073282	-0.37071	0.916952	0.0402253
ALPK1	ENSG00000073331	-0.203679	0.343037	10.3625
LLGL2	ENSG00000073350	0.401357	0.00027585	105.271
PDE8A	ENSG00000073417	0.00261709	0.988545	20.3818
CLCN4	ENSG00000073464	0.412404	0.126166	6.80413
NLE1	ENSG00000073536	0.694371	8.96154e-05	15.1118
SDHA	ENSG00000073578	-0.733948	4.1945e-08	145.43
SMARCE1	ENSG00000073584	0.341216	0.0861319	16.139
FNDC8	ENSG00000073598	-1.1003	0.756925	0.0877903
GSDMB	ENSG00000073605	-0.119291	0.531503	14.0163
KDM5A	ENSG00000073614	-0.312244	0.00138459	169.595
ADAM11	ENSG00000073670	0.51513	0.553253	0.75015
PPP2R3A	ENSG00000073711	0.158973	0.6231	4.64265
FERMT2	ENSG00000073712	-1.01524	1.07491e-22	183.451
ABCB11	ENSG00000073734	-0.83663	1.52381e-05	333.523
DHRS9	ENSG00000073737	0.365199	0.34258	4.03788
CD5L	ENSG00000073754	-2.73053	7.8714e-35	248.638
PTGS2	ENSG00000073756	-0.591265	0.281396	1.65773
IGF2BP2	ENSG00000073792	2.07468	2.10547e-12	15.2477
MAP3K13	ENSG00000073803	0.40471	5.96633e-06	200.104
ST6GAL1	ENSG00000073849	0.235283	0.228728	310.583
TBX21	ENSG00000073861	-0.69734	0.0099966	6.26702
VDAC1P1	ENSG00000073905	-0.434008	0.55893	0.580952
FRY	ENSG00000073910	0.429837	0.00685618	20.4168
PICALM	ENSG00000073921	0.4605	0.000277976	43.2945
NSF	ENSG00000073969	1.41574	8.07129e-08	8.36067
GLI2	ENSG00000074047	0.199405	0.741916	0.90771
CLASP1	ENSG00000074054	-0.136845	0.293897	18.4094
MRPS34	ENSG00000074071	0.0175302	0.86023	340.601
NOTCH3	ENSG00000074181	1.32563	9.24307e-13	55.1603
CLNS1A	ENSG00000074201	0.618721	0.00010372	45.3189
PPP2R2C	ENSG00000074211	3.99013	3.12688e-05	1.65743
TEAD2	ENSG00000074219	0.773404	0.000188922	19.2155
EED	ENSG00000074266	1.35806	1.36792e-07	4.98864
CDHR2	ENSG00000074276	-3.1338	2.10214e-41	134.235
SNCB	ENSG00000074317	-0.261504	0.908054	0.106484
TSG101	ENSG00000074319	0.61131	0.000234569	41.298
NCBP3	ENSG00000074356	-0.0964298	0.450618	27.4007
ATP2A3	ENSG00000074370	-0.0296398	0.903459	23.4076
CA12	ENSG00000074410	2.67959	7.94764e-08	27.5521
MGLL	ENSG00000074416	-0.555685	8.19332e-05	674.512
NTN4	ENSG00000074527	-1.69285	3.98684e-15	9.75392
BCS1L	ENSG00000074582	-0.0538025	0.65988	49.2794
NUAK1	ENSG00000074590	0.76677	0.0042636	9.44028
DPP8	ENSG00000074603	0.571997	3.31844e-05	19.8811
SLC24A1	ENSG00000074621	-0.315356	0.0798033	14.7424
ZNF532	ENSG00000074657	0.701941	0.0201987	7.29485
SCARF1	ENSG00000074660	-0.427398	0.0194299	17.2085
LMAN1	ENSG00000074695	-0.110184	0.455429	128.674
HACD3	ENSG00000074696	0.998851	5.66662e-09	128.326
IPCEF1	ENSG00000074706	-0.935316	0.0260079	2.56958
ZZEF1	ENSG00000074755	-0.331562	0.0277927	24.879
NOX3	ENSG00000074771	-0.31439	0.929534	0.00731996
ENO1	ENSG00000074800	0.523069	1.0835e-05	872.384
SLC12A1	ENSG00000074803	1.04128	0.600371	0.177483
MYDGF	ENSG00000074842	0.139086	0.164267	565.848
ANO8	ENSG00000074855	0.340969	0.0694592	9.37683
TUBE1	ENSG00000074935	-1.05466	2.12421e-11	60.7738
ARHGEF10L	ENSG00000074964	-0.0814758	0.535057	82.0585
TXK	ENSG00000074966	-0.350676	0.213139	8.03894
WSCD2	ENSG00000075035	1.11921	0.457837	0.188726
KCNQ2	ENSG00000075043	-0.425009	0.844397	0.128292
TACR2	ENSG00000075073	-0.0845843	0.87345	1.39226
ACTR6	ENSG00000075089	0.593575	0.237996	1.88185
TIPIN	ENSG00000075131	0.8205	0.0340763	2.42851
SRI	ENSG00000075142	0.837497	4.64251e-07	57.4628
EIF4G3	ENSG00000075151	0.053654	0.701929	76.4958
NUP37	ENSG00000075188	1.45082	5.3194e-07	4.61796
SEMA3A	ENSG00000075213	1.1677	0.437625	0.251433
GTSE1	ENSG00000075218	2.52242	1.22524e-15	20.144
SEMA3C	ENSG00000075223	1.29101	0.00504698	2.88437
TTC38	ENSG00000075234	-0.71591	3.97265e-10	358.31
ACAT1	ENSG00000075239	-0.299393	0.0781666	228.128
GRAMD4	ENSG00000075240	-0.0566502	0.794696	17.4718
CELSR1	ENSG00000075275	1.49262	5.71524e-05	3.41797
ZNF638	ENSG00000075292	-0.218379	0.162548	23.5292
SLC25A40	ENSG00000075303	1.24638	1.18643e-07	7.94136
TIMM21	ENSG00000075336	0.508333	0.000719679	28.2102
ADD2	ENSG00000075340	0.442765	0.566762	0.88977
FGF4	ENSG00000075388	0.856499	0.809546	0.212097
RASAL2	ENSG00000075391	1.18441	2.71069e-08	12.7369
VPS9D1	ENSG00000075399	-0.027761	0.870225	17.9041
ZNF37A	ENSG00000075407	0.20844	0.0257667	105.172
MARK3	ENSG00000075413	-0.134371	0.186495	156.664
SLC25A3	ENSG00000075415	0.923196	5.15339e-15	220.425
FNDC3B	ENSG00000075420	0.641407	4.03924e-08	66.4303
FOSL2	ENSG00000075426	-0.0174717	0.932017	52.944
CACNG5	ENSG00000075429	-0.285693	0.827056	0.238189
CACNG4	ENSG00000075461	2.31811	0.00452592	0.636913
FRYL	ENSG00000075539	-0.317262	0.0687054	23.3798
TMEM131	ENSG00000075568	-0.29305	0.0182574	53.3411
FSCN1	ENSG00000075618	-0.283224	0.0274424	92.4146
ACTB	ENSG00000075624	0.483073	0.000101828	2414.15
MOCOS	ENSG00000075643	0.153857	0.37447	20.0337
PLD1	ENSG00000075651	0.130867	0.58078	16.0317
ATP12A	ENSG00000075673	0.334932	0.830486	0.221026
WDR62	ENSG00000075702	2.14781	1.19726e-06	5.26243
DLG1	ENSG00000075711	0.348519	0.0204701	59.6498
RAB7A	ENSG00000075785	0.0799808	0.26739	293.77
BCAP29	ENSG00000075790	0.738935	0.191481	1.01328
SEC31B	ENSG00000075826	-0.387485	0.12794	8.25937
SART3	ENSG00000075856	0.0329301	0.720631	56.9858
ARHGAP15	ENSG00000075884	-0.85971	0.0522079	1.95073
TUBA3D	ENSG00000075886	2.37114	0.000430285	1.47062
PAX2	ENSG00000075891	-0.103644	0.969419	0.0799763
EXOSC7	ENSG00000075914	0.135292	0.141023	87.9669
KIFAP3	ENSG00000075945	0.529273	0.000335243	34.082
MKRN2	ENSG00000075975	0.334986	0.0337326	16.6905
MCM6	ENSG00000076003	1.45238	4.89955e-12	25.5576
REXO2	ENSG00000076043	0.582431	0.00023275	36.6617
RBM7	ENSG00000076053	0.600428	0.00474172	11.1322
RBMS2	ENSG00000076067	-0.44819	0.0425429	14.9782
BAZ2A	ENSG00000076108	0.122305	0.231852	96.0542
PTPN23	ENSG00000076201	0.372251	0.000209071	63.3053
MLH1	ENSG00000076242	0.797822	8.70339e-07	20.4187
UNG	ENSG00000076248	1.12033	2.14439e-07	11.8402
FMO4	ENSG00000076258	0.361043	0.285425	4.15292
KLHL20	ENSG00000076321	0.0150897	0.925957	23.5775
RGS11	ENSG00000076344	-1.01358	0.00509948	3.41858
SLC46A1	ENSG00000076351	0.220068	0.0914866	70.8316
PLXNA2	ENSG00000076356	0.115378	0.475368	35.371
SPAG5	ENSG00000076382	1.61164	5.49724e-13	13.1093
ANKRD13A	ENSG00000076513	0.439802	0.00736598	24.9245
TPD52	ENSG00000076554	1.41959	2.88686e-10	19.7451
ACACB	ENSG00000076555	-1.36808	6.57285e-20	113.809
TRAF4	ENSG00000076604	0.392262	0.0167061	17.6929
PAG1	ENSG00000076641	0.367429	0.0223776	64.8095
GPATCH1	ENSG00000076650	0.348349	0.010546	28.0346
ICAM3	ENSG00000076662	-0.42801	0.00103602	268.572
NT5C2	ENSG00000076685	0.247464	0.00663629	83.2966
MCAM	ENSG00000076706	0.910349	1.01008e-06	55.2171
GPC4	ENSG00000076716	0.165172	0.726343	2.69165
MBNL3	ENSG00000076770	0.859889	0.00157084	106.105
CAMSAP3	ENSG00000076826	0.145796	0.336129	35.606
RAP1GAP	ENSG00000076864	0.885916	0.00010157	50.773
XAB2	ENSG00000076924	-0.364926	0.283515	6.53003
ARHGEF1	ENSG00000076928	-0.226624	0.0644222	52.1259
STXBP2	ENSG00000076944	-0.0974604	0.561652	48.5333
MAP2K7	ENSG00000076984	-0.0772916	0.440452	66.0438
NMRK2	ENSG00000077009	-0.388573	0.828758	0.168521
DGKD	ENSG00000077044	0.316151	0.0285949	31.944
CTTNBP2	ENSG00000077063	-1.45832	4.4996e-07	13.1214
ACTL6B	ENSG00000077080	2.20302	0.108094	0.468539
RARB	ENSG00000077092	-0.951771	0.0125544	3.5063
TOP2B	ENSG00000077097	0.971833	1.09845e-06	10.7777
TM9SF3	ENSG00000077147	0.42236	0.000559939	64.2781
NFKB2	ENSG00000077150	0.219134	0.139502	37.5666
UBE2T	ENSG00000077152	3.32123	1.31452e-15	7.28791
PPP1R12B	ENSG00000077157	-0.595716	1.45206e-06	105.602
DNAJC10	ENSG00000077232	1.02247	9.53349e-08	18.0891
GTF3C1	ENSG00000077235	0.110885	0.372275	64.7145
IL4R	ENSG00000077238	-0.465032	4.04321e-05	160.808
USP33	ENSG00000077254	0.480006	0.00136265	24.9866
PAK3	ENSG00000077264	1.77462	0.000282574	4.76149
CAPN6	ENSG00000077274	0.378663	0.59138	1.40291
DCX	ENSG00000077279	-0.103942	0.976676	0.0221589
SNRPA	ENSG00000077312	0.0685525	0.453509	119.485
SPAG6	ENSG00000077327	1.04763	0.687735	0.153126
EXOSC5	ENSG00000077348	0.520558	9.20396e-05	60.1849
DYNC1I2	ENSG00000077380	0.100647	0.405982	220.954
APBB1IP	ENSG00000077420	-0.540212	0.000344915	56.0188
LRCH4	ENSG00000077454	0.458811	0.274168	2.20703
FAM76B	ENSG00000077458	0.608395	0.00937375	10.8133
SIRT6	ENSG00000077463	0.328842	0.0213413	18.236
POLD3	ENSG00000077514	0.630026	0.021539	7.88605
ACTN2	ENSG00000077522	3.49443	2.00902e-17	21.9461
CAPZB	ENSG00000077549	0.120628	0.227879	201.184
GPR137B	ENSG00000077585	0.34672	0.148735	11.0714
NAALAD2	ENSG00000077616	-0.162746	0.8402	0.690833
JADE1	ENSG00000077684	-0.116397	0.470244	22.8504
SLC25A43	ENSG00000077713	0.873877	5.36131e-05	10.0401
UBE2A	ENSG00000077721	0.969137	7.03615e-12	39.2136
FGFR1	ENSG00000077782	-0.838134	1.51991e-06	77.348
FKBP6	ENSG00000077800	1.05585	0.220609	0.635857
SMC1B	ENSG00000077935	3.94214	1.62964e-07	2.08251
FBLN1	ENSG00000077942	0.11674	0.56799	59.6294
ITGA8	ENSG00000077943	0.264893	0.416925	3.8599
CST7	ENSG00000077984	-0.977304	1.4653e-07	65.1514
MAP2	ENSG00000078018	1.77024	5.3228e-11	10.1024
PIAS2	ENSG00000078043	0.516939	0.00156559	18.8698
AMPH	ENSG00000078053	-0.426349	0.431392	1.63204
ARAF	ENSG00000078061	0.0336288	0.754596	75.8458
MCCC1	ENSG00000078070	0.234334	0.180061	22.6854
LAMP3	ENSG00000078081	2.0624	0.000248209	1.01869
FAP	ENSG00000078098	2.74644	0.000504393	1.02431
NEBL	ENSG00000078114	0.279444	0.597942	1.53362
ACER3	ENSG00000078124	0.274648	0.0690241	38.8922
UBE2K	ENSG00000078140	0.674	1.4541e-05	70.0205
PIK3C3	ENSG00000078142	0.13947	0.371138	25.3653
N4BP2	ENSG00000078177	-0.303904	0.122467	69.6253
TIGAR	ENSG00000078237	0.375263	0.118013	8.74516
TULP3	ENSG00000078246	0.392616	0.016228	19.7633
SYNJ2	ENSG00000078269	1.14918	3.39849e-07	12.5407
ADCY2	ENSG00000078295	1.5643	0.211922	0.450627
PPP2R5C	ENSG00000078304	0.366212	0.00123736	99.3492
PMS2P1	ENSG00000078319	1.04962	8.16336e-10	29.5501
RBFOX1	ENSG00000078328	1.46418	0.310872	0.343364
GNB1	ENSG00000078369	0.180336	0.011182	721.04
HOXA9	ENSG00000078399	0.466259	0.726841	0.275825
EDN1	ENSG00000078401	-0.942055	3.22552e-05	19.2728
MLLT10	ENSG00000078403	0.858742	7.35058e-06	20.5846
ZCWPW1	ENSG00000078487	-0.767259	2.50731e-07	43.251
ADCYAP1R1	ENSG00000078549	-1.8695	0.0361994	0.570325
FGF20	ENSG00000078579	-0.370981	0.80778	0.174755
P2RY10	ENSG00000078589	-0.351976	0.77345	0.190359
ITM2A	ENSG00000078596	-0.0885323	0.727876	18.4887
NRDC	ENSG00000078618	0.721095	1.18894e-05	106.184
VDAC3	ENSG00000078668	0.721002	9.05997e-05	29.6093
PCM1	ENSG00000078674	0.397135	0.0209982	88.4239
TNRC6C	ENSG00000078687	0.0161805	0.912535	90.4598
CBFA2T2	ENSG00000078699	0.681011	1.01229e-06	27.2881
BRINP1	ENSG00000078725	-1.0074	0.101022	2.1214
ITCH	ENSG00000078747	-0.303721	0.0243773	56.7006
PKD2L2	ENSG00000078795	-0.263851	0.940838	0.0454052
TP53INP2	ENSG00000078804	0.334418	0.143631	35.6429
SDF4	ENSG00000078808	-0.254505	0.00274582	197.861
MYH7B	ENSG00000078814	0.603738	0.188735	3.23518
BPIFB2	ENSG00000078898	2.24879	0.000144147	13.7427
TP73	ENSG00000078900	3.3248	2.05892e-12	2.47495
TOLLIP	ENSG00000078902	-0.329262	0.000429618	286.509
UBE2D4	ENSG00000078967	0.135999	0.295711	57.0281
CLUL1	ENSG00000079101	0.982262	0.607063	0.150134
RUNX1T1	ENSG00000079102	-0.488448	0.171171	4.06417
CDH17	ENSG00000079112	1.60273	0.410411	0.216009
THOC1	ENSG00000079134	1.09002	2.49446e-05	5.323
FKBP7	ENSG00000079150	0.673694	0.00172144	11.7268
OSBPL6	ENSG00000079156	0.0470544	0.867095	8.21823
SLC1A3	ENSG00000079215	0.988371	0.00025524	19.1192
XRCC5	ENSG00000079246	0.783187	1.52319e-08	119.393
LXN	ENSG00000079257	0.539092	0.062605	16.6456
SP140	ENSG00000079263	-0.592197	0.0289369	12.6837
MKNK1	ENSG00000079277	0.0986346	0.440438	75.3666
TNS1	ENSG00000079308	-0.407629	0.00205917	178.033
REXO1	ENSG00000079313	0.184204	0.174959	29.6618
SAR1A	ENSG00000079332	0.154633	0.252034	202.269
CDC14A	ENSG00000079335	-0.0249035	0.950162	2.49711
RAPGEF3	ENSG00000079337	0.410052	0.0512853	11.3844
CEACAM1	ENSG00000079385	0.312312	0.0579815	49.7004
SENP1	ENSG00000079387	1.50151	7.63885e-05	3.47576
DUSP13	ENSG00000079393	0.898969	0.669569	0.173864
CIC	ENSG00000079432	0.147149	0.168019	67.8915
LIPE	ENSG00000079435	-0.615515	0.239918	1.17052
FDFT1	ENSG00000079459	1.08838	7.71511e-11	41.0675
PAFAH1B3	ENSG00000079462	1.35168	2.08129e-12	55.1644
OPHN1	ENSG00000079482	0.754099	0.0225544	4.18806
AFM	ENSG00000079557	-1.07129	0.000212562	582.001
KIF22	ENSG00000079616	-0.437891	0.00349745	387.874
SCGN	ENSG00000079689	2.82704	2.528e-14	70.6517
CARMIL1	ENSG00000079691	0.606396	0.0584825	7.35289
PGM1	ENSG00000079739	-0.263337	0.118922	187.628
DDX1	ENSG00000079785	0.373745	0.00231506	89.8383
DNM2	ENSG00000079805	0.157723	0.0794809	95.278
EPB41L2	ENSG00000079819	-0.545456	6.69831e-07	144.938
RIMS1	ENSG00000079841	-0.414421	0.4806	2.65114
MOXD1	ENSG00000079931	0.721004	0.19853	4.47926
STX7	ENSG00000079950	0.339503	0.0195069	53.4571
RABL2B	ENSG00000079974	0.386386	0.0298889	11.7929
KEAP1	ENSG00000079999	-0.139633	0.191566	112.257
DDX43	ENSG00000080007	0.255473	0.671159	0.915959
PTPRH	ENSG00000080031	-0.0550893	0.761087	33.6591
DCT	ENSG00000080166	0.40471	0.828057	0.165313
SLC35C2	ENSG00000080189	0.0752276	0.413633	102.755
CRYBG3	ENSG00000080200	0.19563	0.365004	10.3231
EPHA6	ENSG00000080224	-0.991614	0.775518	0.056055
SCTR	ENSG00000080293	0.113686	0.788803	5.71948
RFX3	ENSG00000080298	0.673051	0.12859	2.07183
RIF1	ENSG00000080345	0.764324	4.26066e-05	12.3486
RAB21	ENSG00000080371	0.384354	0.00122537	43.9453
SLC4A4	ENSG00000080493	-1.38993	3.98009e-09	13.3092
SMARCA2	ENSG00000080503	-0.705148	3.2748e-10	76.0188
RDH8	ENSG00000080511	0.00894466	0.997846	0.0687103
SESN1	ENSG00000080546	0.10691	0.63849	11.949
MID2	ENSG00000080561	1.19481	0.000940543	3.9406
COL5A3	ENSG00000080573	1.16109	1.53999e-06	23.6885
SRCAP	ENSG00000080603	1.1282	0.00278917	2.58171
PUM3	ENSG00000080608	0.383285	0.0350146	21.356
CPB2	ENSG00000080618	-0.360211	0.0695261	195.241
CHRNA3	ENSG00000080644	1.11445	0.682523	0.122065
KCNN2	ENSG00000080709	-3.07164	4.15502e-21	44.1174
CNOT4	ENSG00000080802	0.198317	0.203041	22.8214
PSEN1	ENSG00000080815	0.222786	0.0744432	38.0027
CPOX	ENSG00000080819	0.431258	0.0685206	8.47529
CLDND1	ENSG00000080822	0.551851	0.0121187	12.4121
MOK	ENSG00000080823	0.125156	0.529094	13.1699
HSP90AA1	ENSG00000080824	0.974363	1.14346e-10	2438.48
RBL1	ENSG00000080839	1.1413	5.33394e-05	6.86541
DLGAP4	ENSG00000080845	0.508077	7.51831e-07	117.979
IGSF9B	ENSG00000080854	-0.285647	0.848764	0.246281
CFHR2	ENSG00000080910	-0.133563	0.472509	104.798
CROCCP3	ENSG00000080947	0.187589	0.792586	0.418934
NDC80	ENSG00000080986	2.37682	1.49154e-05	1.48647
AP4E1	ENSG00000081014	1.0357	2.97678e-06	9.48047
RSBN1	ENSG00000081019	-0.338103	0.0042095	50.7827
MAGI3	ENSG00000081026	-0.34631	0.0988028	26.1925
CXCL2	ENSG00000081041	-1.26367	3.01469e-05	46.9265
AFP	ENSG00000081051	5.09378	1.26445e-20	62.7005
COL4A4	ENSG00000081052	-0.410118	0.161198	10.775
TCF7	ENSG00000081059	0.349653	0.0533249	50.2335
OSTM1	ENSG00000081087	0.578859	4.83059e-05	24.7988
CDH7	ENSG00000081138	1.85197	0.601977	0.231196
IMPG2	ENSG00000081148	0.0342289	0.986658	0.138441
PCNP	ENSG00000081154	0.879971	6.7621e-10	53.0159
EXD2	ENSG00000081177	0.237909	0.380387	4.59396
ARG2	ENSG00000081181	2.26981	0.000102097	2.39621
MEF2C	ENSG00000081189	-0.375251	0.0188019	26.7542
PTPRC	ENSG00000081237	-0.811627	0.00239469	41.745
CACNA1S	ENSG00000081248	0.841817	0.733099	0.1469
PKP1	ENSG00000081277	1.08627	0.402847	0.434929
UBA5	ENSG00000081307	1.168	4.56932e-08	14.5681
STK17B	ENSG00000081320	-0.436277	0.0151429	51.075
CDC14B	ENSG00000081377	-0.669052	4.13055e-06	42.7258
ZNF510	ENSG00000081386	0.441524	0.0576322	6.24349
LRP2	ENSG00000081479	2.94437	0.00233929	0.922172
ZNF506	ENSG00000081665	0.607632	0.00343223	10.7707
JMJD4	ENSG00000081692	0.71082	2.12844e-08	51.0016
DUSP12	ENSG00000081721	1.1753	1.30936e-07	9.95753
AACS	ENSG00000081760	0.845694	3.90628e-05	16.3932
DELE1	ENSG00000081791	-0.139748	0.149725	75.3474
SLC13A1	ENSG00000081800	-0.263843	0.936634	0.0660975
CADPS2	ENSG00000081803	1.01582	0.000137588	10.9431
PCDHB4	ENSG00000081818	-0.261412	0.687827	0.633906
PCDHA6	ENSG00000081842	0.0566071	0.987296	0.0287103
PCDHGA2	ENSG00000081853	0.819943	0.35015	0.723387
HSPB11	ENSG00000081870	1.00898	1.23456e-15	86.103
PHLPP1	ENSG00000081913	-0.416812	0.0244705	37.8493
ATP8B1	ENSG00000081923	1.13661	1.46812e-11	27.5432
IL12RB2	ENSG00000081985	0.778046	0.0209285	6.3644
SMARCD3	ENSG00000082014	0.204703	0.355562	25.9675
WDR70	ENSG00000082068	0.0806404	0.507017	84.5583
FYB1	ENSG00000082074	-0.842212	5.54129e-06	99.4356
MPP4	ENSG00000082126	0.632377	0.356191	0.984647
STRADB	ENSG00000082146	0.288704	0.125823	23.7258
BZW1	ENSG00000082153	0.0945053	0.608716	17.8577
PGR	ENSG00000082175	-0.347057	0.71804	0.614247
C1QTNF3	ENSG00000082196	2.16457	0.000272559	2.38427
ME2	ENSG00000082212	0.367957	0.0184236	32.6449
C5orf22	ENSG00000082213	1.42796	5.23518e-07	6.39329
CCNT2	ENSG00000082258	0.73949	0.000792681	10.4826
FAM135A	ENSG00000082269	0.876126	0.000997645	7.84284
COL19A1	ENSG00000082293	-1.03095	0.127517	0.828465
EPB41L3	ENSG00000082397	-0.303556	0.21383	13.1231
COBLL1	ENSG00000082438	-0.608304	0.000128188	61.1099
DLG3	ENSG00000082458	0.13985	0.56095	13.6484
SERTAD4	ENSG00000082497	2.05447	0.0497333	0.510837
TRAF5	ENSG00000082512	0.918049	0.000111581	13.4497
MRPL22	ENSG00000082515	-0.0634143	0.63251	199.083
GEMIN5	ENSG00000082516	0.203677	0.308323	13.413
OPRK1	ENSG00000082556	-0.0880799	0.938383	0.438768
NFE2L1	ENSG00000082641	-0.137914	0.116373	233.74
SEMA5B	ENSG00000082684	1.24401	2.25197e-05	5.19455
GSK3B	ENSG00000082701	0.763703	6.27084e-08	19.3805
ITGB5	ENSG00000082781	0.403023	4.30057e-05	160.493
ERC1	ENSG00000082805	-0.131885	0.22007	81.2041
XPO1	ENSG00000082898	0.645598	8.6964e-07	38.9277
LINC01587	ENSG00000082929	0.903364	0.307983	0.508456
RNF13	ENSG00000082996	0.539759	0.00175441	32.2298
TRPM3	ENSG00000083067	2.12043	0.0057705	0.897411
PALB2	ENSG00000083093	0.931807	0.000369923	5.83562
DOP1A	ENSG00000083097	-0.127159	0.626809	7.50053
LYRM2	ENSG00000083099	0.062961	0.529469	199.731
BCKDHB	ENSG00000083123	-0.234539	0.283073	22.8956
KAT6A	ENSG00000083168	-0.216416	0.112125	53.8909
TUT7	ENSG00000083223	-0.468769	0.00777451	51.5831
ULK2	ENSG00000083290	-0.0195612	0.932859	11.0554
GRHL2	ENSG00000083307	0.259197	0.701851	1.06633
TNPO1	ENSG00000083312	0.0351973	0.707154	163.333
PLOD1	ENSG00000083444	0.148436	0.195518	359.614
P2RX5	ENSG00000083454	-0.775188	0.0608922	4.85576
ITGAE	ENSG00000083457	0.801072	1.70501e-06	33.4699
DIS3	ENSG00000083520	-0.0094225	0.936859	65.6551
PIBF1	ENSG00000083535	0.134387	0.677672	10.0245
TDRD3	ENSG00000083544	0.0455808	0.718017	31.848
ENSG00000083622	ENSG00000083622	-0.423171	0.905251	0.0336882
NUFIP1	ENSG00000083635	-0.227727	0.153141	24.4801
PDS5B	ENSG00000083642	0.6761	0.000874982	10.6548
OXCT1	ENSG00000083720	0.505213	0.178331	2.79123
RRAGB	ENSG00000083750	0.527065	0.0578254	4.51239
CYLD	ENSG00000083799	-0.276869	0.0547364	35.3974
SLC27A5	ENSG00000083807	-1.76223	3.81985e-23	1981.5
ZNF324	ENSG00000083812	0.360894	0.0236107	22.5912
ZNF671	ENSG00000083814	0.143567	0.721647	3.04629
ZNF416	ENSG00000083817	1.59881	0.00128541	1.00077
ZNF586	ENSG00000083828	0.75502	0.000561995	7.62992
ZNF446	ENSG00000083838	0.417117	0.0926878	7.36509
ZNF264	ENSG00000083844	0.30712	0.0130231	25.372
RPS5	ENSG00000083845	0.577669	2.59455e-09	5304.8
FAT1	ENSG00000083857	1.41184	1.86386e-09	41.9827
YTHDC1	ENSG00000083896	-0.0370128	0.696452	129.354
CHMP2B	ENSG00000083937	0.276112	0.0244651	52.5004
SMAP2	ENSG00000084070	-0.305339	0.0222566	124.22
PPIE	ENSG00000084072	-0.228375	0.0307392	133.072
ZMPSTE24	ENSG00000084073	1.61869	6.26888e-11	13.4736
STARD7	ENSG00000084090	1.00879	1.34293e-09	30.1255
NOA1	ENSG00000084092	0.763915	0.00131693	9.85669
REST	ENSG00000084093	0.31062	0.0284184	39.3979
HAL	ENSG00000084110	-0.148726	0.546876	93.5621
SSH1	ENSG00000084112	0.227003	0.0544421	39.9039
GSTP1	ENSG00000084207	-0.180088	0.269103	510.945
APLP2	ENSG00000084234	-0.114156	0.129277	993.341
FAM234B	ENSG00000084444	0.573458	0.295445	1.2319
SLCO1A2	ENSG00000084453	0.37238	0.844211	0.137382
WBP11	ENSG00000084463	0.175211	0.147396	49.086
EIF3I	ENSG00000084623	0.0206478	0.79659	678.54
NKAIN1	ENSG00000084628	2.14889	0.197613	0.399474
COL16A1	ENSG00000084636	0.261894	0.337854	10.4409
TXLNA	ENSG00000084652	0.195934	0.047137	108.047
APOB	ENSG00000084674	-0.518156	0.0230677	2579.07
NCOA1	ENSG00000084676	-0.214998	0.0493609	127.623
AGBL5	ENSG00000084693	0.801178	4.56269e-09	39.8253
EFR3B	ENSG00000084710	1.57708	0.0050431	1.79386
KIF3C	ENSG00000084731	0.768012	0.00777887	3.37016
RAB10	ENSG00000084733	1.32932	7.93465e-16	44.4052
GCKR	ENSG00000084734	-1.00242	2.39393e-07	123.825
HADHA	ENSG00000084754	-0.1885	0.0285318	865.801
MAPRE3	ENSG00000084764	-0.0544812	0.693414	36.8374
CAD	ENSG00000084774	1.19758	2.27844e-12	32.6965
CD59	ENSG00000085063	0.161021	0.150617	280.078
CD82	ENSG00000085117	-0.496059	1.06755e-06	345.414
BCORL1	ENSG00000085185	0.205372	0.325564	21.7129
ATRX	ENSG00000085224	0.294146	0.0494595	41.6301
AK6	ENSG00000085231	1.23346	1.58358e-11	21.9997
FCN1	ENSG00000085265	-0.108548	0.642872	77.9425
MYNN	ENSG00000085274	1.1988	0.000927403	2.15664
MECOM	ENSG00000085276	1.06877	0.00197139	3.8765
SCAMP1	ENSG00000085365	0.145858	0.395465	19.2136
PREP	ENSG00000085377	-0.241487	0.0429925	27.1218
HACE1	ENSG00000085382	1.15443	0.0425098	0.804049
SEH1L	ENSG00000085415	1.45024	2.86509e-09	13.219
WDR47	ENSG00000085433	0.976077	0.0171024	1.81642
WDFY1	ENSG00000085449	0.971767	0.000304735	6.29757
OVGP1	ENSG00000085465	-0.277847	0.37047	9.1169
SLC25A24	ENSG00000085491	0.138057	0.605449	8.94724
MAP3K4	ENSG00000085511	0.508288	0.0184904	11.2766
PILRA	ENSG00000085514	-0.212931	0.251354	50.9505
IGSF9	ENSG00000085552	-0.413357	0.16742	20.5114
ABCB1	ENSG00000085563	0.721258	0.00154309	32.7344
ZNF213	ENSG00000085644	0.666359	0.00207366	14.6125
AKR1B1	ENSG00000085662	0.0114323	0.950598	41.5862
CPNE3	ENSG00000085719	0.781578	0.00051279	26.6449
RRN3	ENSG00000085721	0.191771	0.41366	17.5651
CTTN	ENSG00000085733	0.377272	0.00132302	184.484
WNT11	ENSG00000085741	-0.71151	0.168442	2.07723
MTIF2	ENSG00000085760	0.844476	0.0019293	19.9961
DDHD2	ENSG00000085788	0.807768	0.0010549	6.34338
TTC39A	ENSG00000085831	3.01255	4.54855e-12	8.21965
EPS15	ENSG00000085832	0.349341	0.171079	7.48206
ORC1	ENSG00000085840	2.87145	8.40024e-12	2.32437
MGST2	ENSG00000085871	0.208605	0.286241	29.7339
CHERP	ENSG00000085872	-0.305727	0.00686452	83.5569
ATG16L1	ENSG00000085978	-0.111844	0.370684	33.1232
USP40	ENSG00000085982	0.0794635	0.567244	119.551
POMGNT1	ENSG00000085998	0.271998	0.0221677	98.1877
RAD54L	ENSG00000085999	2.77723	3.07852e-11	3.86732
MAST2	ENSG00000086015	0.524821	0.000878073	29.4531
DNAJA1	ENSG00000086061	0.187095	0.150512	243.504
B4GALT1	ENSG00000086062	-0.268727	0.00817002	353.972
CHMP5	ENSG00000086065	0.620528	0.036996	33.0603
NFX1	ENSG00000086102	-0.21251	0.015122	153.465
AQP6	ENSG00000086159	0.43812	0.62194	0.741667
DIMT1	ENSG00000086189	0.60559	0.00146689	13.9176
IPO11	ENSG00000086200	0.366897	0.19277	11.7658
FOLH1	ENSG00000086205	0.0761378	0.813934	8.69309
EIF2AK1	ENSG00000086232	1.0882	1.54776e-11	55.7593
NME8	ENSG00000086288	0.103751	0.961266	0.0926044
EPDR1	ENSG00000086289	1.03685	2.31232e-05	11.8327
SNX10	ENSG00000086300	0.502457	0.00999723	45.2045
SEPHS1	ENSG00000086475	0.279169	0.00570575	84.5721
MRPL28	ENSG00000086504	0.0954933	0.399681	175.93
HBQ1	ENSG00000086506	-1.20398	0.0924441	0.989248
ITPKC	ENSG00000086544	0.158792	0.28349	58.834
CEACAM6	ENSG00000086548	0.80155	0.527116	0.58224
RBM22	ENSG00000086589	0.624014	0.00117988	13.6278
TMED2	ENSG00000086598	0.797915	1.23718e-07	74.2292
ERO1B	ENSG00000086619	0.783839	0.00020401	33.6977
ZFAND6	ENSG00000086666	0.515208	0.000429608	45.7413
HSD17B2	ENSG00000086696	-0.803112	1.71917e-05	206.338
TXLNG	ENSG00000086712	0.560268	0.00490944	10.9797
PPEF1	ENSG00000086717	0.00290149	0.999349	0.0899132
LAT2	ENSG00000086730	-0.10475	0.546134	42.7817
HUWE1	ENSG00000086758	0.32796	0.0745939	47.0418
ZW10	ENSG00000086827	0.240442	0.133191	32.0476
ALG9	ENSG00000086848	1.16532	0.000499687	3.16915
MYBPC2	ENSG00000086967	-0.583788	0.575026	0.570311
NOX4	ENSG00000086991	2.80784	8.99515e-11	2.95638
ACOX3	ENSG00000087008	-0.115616	0.341792	33.1021
MTMR2	ENSG00000087053	1.07483	0.000425535	3.1872
PPP1R15A	ENSG00000087074	-0.159546	0.392018	90.8823
HSD17B14	ENSG00000087076	0.537826	0.00558465	94.6087
TRIP6	ENSG00000087077	0.422197	0.00106147	235.738
ACHE	ENSG00000087085	0.590968	0.0818755	5.22007
FTL	ENSG00000087086	0.261161	0.0253054	53856.6
SRRT	ENSG00000087087	0.152367	0.0762533	86.0549
BAX	ENSG00000087088	0.384907	8.04576e-05	72.0211
NLK	ENSG00000087095	0.816518	1.42562e-06	12.4949
PIGS	ENSG00000087111	0.288276	0.0156287	51.8757
ADAMTS2	ENSG00000087116	-0.931078	1.13698e-07	39.1338
TMPRSS11E	ENSG00000087128	-0.210789	0.95272	0.0357266
ATXN7L3	ENSG00000087152	0.628824	3.46687e-07	32.4144
PGS1	ENSG00000087157	0.168281	0.188109	25.4284
PSMC5	ENSG00000087191	0.0150413	0.836785	567.712
UIMC1	ENSG00000087206	-0.0225045	0.891461	20.0785
CETP	ENSG00000087237	-2.63745	5.4456e-41	365.947
MMP2	ENSG00000087245	0.402233	0.083827	60.7042
MT3	ENSG00000087250	2.88665	1.77406e-05	3.05741
LPCAT2	ENSG00000087253	0.434324	0.0938735	5.78086
GNAO1	ENSG00000087258	-1.91251	1.43981e-16	22.7722
OGFOD1	ENSG00000087263	0.122349	0.230612	142.921
SH3BP2	ENSG00000087266	-0.407369	0.00527282	119.933
NOP14	ENSG00000087269	-0.131412	0.237711	44.3565
ADD1	ENSG00000087274	-0.243143	0.0423699	418.26
L2HGDH	ENSG00000087299	-0.335619	0.0331553	61.943
TXNDC16	ENSG00000087301	0.0385539	0.822464	28.1028
RTRAF	ENSG00000087302	0.901247	3.18317e-10	103.104
NID2	ENSG00000087303	0.334061	0.248793	4.27432
GMCL1	ENSG00000087338	0.124465	0.238408	131.062
SF3B2	ENSG00000087365	0.156212	0.0196639	464.999
KLHL42	ENSG00000087448	0.64824	7.71497e-05	23.7651
GNAS	ENSG00000087460	0.112109	0.257019	1032.3
DNM1L	ENSG00000087470	0.639625	5.2101e-10	95.851
PTHLH	ENSG00000087494	2.45296	0.00327868	0.556505
PHACTR3	ENSG00000087495	-1.87408	0.00148375	1.17946
ERGIC2	ENSG00000087502	0.415139	0.0267946	12.8549
TFAP2C	ENSG00000087510	1.83775	0.311809	0.263767
AURKA	ENSG00000087586	2.27848	4.75561e-19	26.0696
CASS4	ENSG00000087589	0.368369	0.263881	4.81016
PIR	ENSG00000087842	1.36068	1.91698e-11	29.4838
AAMDC	ENSG00000087884	0.325511	0.00741703	337.851
RFX2	ENSG00000087903	0.377846	0.107426	12.7472
METTL2A	ENSG00000087995	0.311809	0.000963386	89.2572
SULT2B1	ENSG00000088002	1.70291	0.00675474	1.06018
ALG6	ENSG00000088035	1.60074	2.4399e-06	4.99227
CNOT3	ENSG00000088038	0.446809	0.000656873	35.6451
GP6	ENSG00000088053	-2.29618	5.28333e-05	1.7512
PTPN4	ENSG00000088179	0.0790352	0.706227	13.5472
DDX18	ENSG00000088205	0.807815	0.0102172	55.6817
KHSRP	ENSG00000088247	0.297988	0.000591773	140.825
GNA11	ENSG00000088256	-0.177208	0.0332397	180.373
ASAP3	ENSG00000088280	0.662022	4.54271e-05	39.2929
EDEM2	ENSG00000088298	-0.0195882	0.835381	70.121
DNMT3B	ENSG00000088305	1.67065	0.00100208	1.12103
REM1	ENSG00000088320	-0.305547	0.428612	2.04267
TPX2	ENSG00000088325	2.47717	7.28077e-27	43.1322
FER1L4	ENSG00000088340	0.519417	0.295666	2.6288
PDRG1	ENSG00000088356	0.564848	2.65759e-07	89.7589
EPB41L1	ENSG00000088367	0.748076	0.00234043	45.0626
SLC15A1	ENSG00000088386	0.12477	0.577124	25.6098
DOCK9	ENSG00000088387	0.381388	0.0248182	14.8599
ANKRD10	ENSG00000088448	0.558727	0.000319122	24.5265
TGDS	ENSG00000088451	0.0579984	0.842811	9.03915
DOCK3	ENSG00000088538	1.03065	0.422879	0.198642
C3orf18	ENSG00000088543	0.787622	0.00026955	11.6624
COQ9	ENSG00000088682	-0.619883	1.68917e-07	127.981
TMEM40	ENSG00000088726	1.20667	0.0115629	4.16405
KIF9	ENSG00000088727	1.03181	2.82741e-09	39.8313
ARHGAP28	ENSG00000088756	1.23283	0.0742563	0.651321
CRLS1	ENSG00000088766	0.311465	0.313984	6.55648
PPP1R13B	ENSG00000088808	-0.141975	0.264374	31.9337
ATRN	ENSG00000088812	0.696869	3.82397e-07	166.618
SMOX	ENSG00000088826	0.887206	0.000248081	13.383
SIGLEC1	ENSG00000088827	-1.63593	3.91891e-22	119.864
FKBP1A	ENSG00000088832	0.643514	1.11367e-05	199.91
NSFL1C	ENSG00000088833	0.101333	0.180757	267.77
SLC4A11	ENSG00000088836	2.20671	0.00259612	1.39186
C20orf194	ENSG00000088854	-0.023328	0.901052	23.7839
ZNF343	ENSG00000088876	0.783399	0.00520394	4.88969
EBF4	ENSG00000088881	0.0219955	0.927193	11.1731
CPXM1	ENSG00000088882	1.50628	0.000626007	3.97193
MAVS	ENSG00000088888	0.527617	3.84786e-07	168.326
LZTS3	ENSG00000088899	0.302558	0.111831	17.4564
F11	ENSG00000088926	-1.22029	2.04431e-11	230.088
XRN2	ENSG00000088930	0.417809	3.52614e-05	99.9328
KIZ	ENSG00000088970	0.890604	5.12082e-05	9.66094
DYNLL1	ENSG00000088986	0.927255	1.84851e-19	895.137
TESC	ENSG00000088992	1.3789	9.08409e-08	40.6341
SNX5	ENSG00000089006	0.219186	0.0720065	66.4102
RPL6	ENSG00000089009	0.1621	0.430082	867.075
SIRPG	ENSG00000089012	-0.0316055	0.920456	5.11288
MAPKAPK5	ENSG00000089022	0.596098	0.000142644	16.5482
P2RX7	ENSG00000089041	0.313765	0.0819397	73.948
ESF1	ENSG00000089048	0.642123	0.000399032	11.4203
RBBP9	ENSG00000089050	0.0611889	0.706773	22.4785
ANAPC5	ENSG00000089053	0.140684	0.0838335	223.291
SLC23A2	ENSG00000089057	-0.612448	1.64425e-06	60.7223
SLC8B1	ENSG00000089060	0.0109466	0.935499	46.3027
TMEM230	ENSG00000089063	0.896387	3.57138e-09	90.3319
DZANK1	ENSG00000089091	-0.648903	0.08862	3.10143
KDM2B	ENSG00000089094	0.246332	0.23446	11.1858
CFAP61	ENSG00000089101	1.61463	0.265141	0.369903
TASP1	ENSG00000089123	0.243708	0.368968	3.75447
OAS1	ENSG00000089127	-0.555377	6.69854e-06	119.559
GCN1	ENSG00000089154	1.07089	6.69651e-13	19.6548
RPLP0	ENSG00000089157	0.335984	0.000520239	4978.98
PXN	ENSG00000089159	-0.0701725	0.474676	106.353
SIRT4	ENSG00000089163	0.161371	0.674636	2.46813
RPH3A	ENSG00000089169	-0.136121	0.822703	1.41538
KIF16B	ENSG00000089177	-0.0904483	0.562285	32.2971
TRMT6	ENSG00000089195	1.35119	5.64552e-14	24.1547
CHGB	ENSG00000089199	1.59995	0.0929954	2.09855
PEBP1	ENSG00000089220	-0.786448	1.38232e-07	6825.56
TBX5	ENSG00000089225	0.111751	0.974924	0.0803297
BRAP	ENSG00000089234	-0.135078	0.17734	57.5222
ERP29	ENSG00000089248	-0.221757	0.0929146	445.108
NOS1	ENSG00000089250	0.0867567	0.889482	2.39529
FUS	ENSG00000089280	0.216144	0.00277587	320.727
IGBP1	ENSG00000089289	0.180559	0.0538142	71.7912
FXYD5	ENSG00000089327	-0.0904637	0.573111	190.306
ZNF302	ENSG00000089335	0.503103	0.00227116	26.462
GRAMD1A	ENSG00000089351	0.530679	0.000109781	49.7792
FXYD3	ENSG00000089356	2.54166	0.0665943	0.397309
HEPH	ENSG00000089472	-0.329744	0.304674	4.06329
CDIP1	ENSG00000089486	-0.121815	0.271764	88.3444
CMTM1	ENSG00000089505	-0.423129	0.882902	0.0599517
KCNH4	ENSG00000089558	1.00938	0.599379	0.163248
GANAB	ENSG00000089597	0.0399954	0.6162	346.603
GMIP	ENSG00000089639	-0.232643	0.204184	36.2047
RBM41	ENSG00000089682	0.547348	0.0312595	13.5513
BIRC5	ENSG00000089685	3.3398	7.29055e-30	51.9206
LAG3	ENSG00000089692	-1.31507	5.92877e-11	24.5952
MLF2	ENSG00000089693	-0.490883	5.33231e-10	918.671
OTUB2	ENSG00000089723	1.30071	3.94897e-06	5.59937
DDX24	ENSG00000089737	-0.0588289	0.783346	112.321
ZBTB25	ENSG00000089775	0.0397101	0.800676	17.5723
NECAP1	ENSG00000089818	0.302241	0.048147	19.0677
ARHGAP4	ENSG00000089820	0.0693405	0.68972	52.3448
ANKRD24	ENSG00000089847	-1.00502	0.00122748	5.41841
DHX32	ENSG00000089876	-0.0810406	0.774626	12.8917
RCOR1	ENSG00000089902	0.348475	0.140396	13.0615
GPATCH2L	ENSG00000089916	0.0730433	0.640027	38.4864
LTBP4	ENSG00000090006	-1.0025	4.67582e-07	64.7017
BLVRB	ENSG00000090013	-0.385274	0.000307969	990.419
SLC9A1	ENSG00000090020	-0.240203	0.214463	17.742
SPTLC1	ENSG00000090054	0.305481	0.00436398	33.5372
PAPOLA	ENSG00000090060	0.644469	3.59522e-10	101.592
CCNK	ENSG00000090061	0.279	0.0236186	58.3383
PCBP4	ENSG00000090097	1.06028	1.3949e-09	31.7603
RGS1	ENSG00000090104	0.335136	0.344194	6.70083
YPEL3	ENSG00000090238	-0.125585	0.204765	178.213
MRPS33	ENSG00000090263	0.950058	1.21597e-11	103.137
NDUFB2	ENSG00000090266	0.605297	5.94919e-09	1880.83
NUDC	ENSG00000090273	-0.71502	1.46469e-10	1128.23
MAEA	ENSG00000090316	0.176824	0.111777	50.265
ICAM1	ENSG00000090339	-0.18381	0.314561	128.47
STRN4	ENSG00000090372	0.404575	0.0015755	57.7632
IRAK3	ENSG00000090376	-0.535671	0.129814	3.80308
LYZ	ENSG00000090382	1.53282	4.60795e-12	713.091
MUL1	ENSG00000090432	-0.281338	0.0171907	54.9309
TFAP4	ENSG00000090447	0.468248	0.027343	6.70649
PDCD7	ENSG00000090470	0.0471852	0.612356	68.8095
SPG21	ENSG00000090487	0.377604	0.00772107	115.577
FETUB	ENSG00000090512	-1.1615	1.8887e-06	580.716
DNAJB11	ENSG00000090520	1.2974	9.55155e-17	31.263
P3H2	ENSG00000090530	-1.62015	1.25339e-13	10.0102
THPO	ENSG00000090534	-0.0473687	0.798377	35.1504
CHRD	ENSG00000090539	-0.907696	2.81954e-09	34.2665
FLT3LG	ENSG00000090554	0.98335	0.204613	0.638651
RAB11FIP3	ENSG00000090565	-0.0239663	0.851662	27.2962
GNPTG	ENSG00000090581	-0.0566461	0.546213	284.154
ZNF268	ENSG00000090612	0.991723	4.28317e-05	10.407
GOLGA3	ENSG00000090615	0.494062	2.77137e-06	45.1169
PABPC4	ENSG00000090621	0.193421	0.0975694	74.1951
CD209	ENSG00000090659	-0.451017	0.14291	9.76844
CERS4	ENSG00000090661	-0.220284	0.138395	78.6775
MCOLN1	ENSG00000090674	-0.125472	0.490074	29.6821
USP48	ENSG00000090686	0.00675415	0.975834	52.2883
EFNB1	ENSG00000090776	-0.389695	0.00639526	33.4014
PDPR	ENSG00000090857	0.259986	0.156349	36.9101
AARS1	ENSG00000090861	0.188789	0.0459133	101.397
GLG1	ENSG00000090863	-0.29851	0.00429742	302.288
KIF4A	ENSG00000090889	3.06431	9.79185e-14	7.89374
TNRC6A	ENSG00000090905	-0.152984	0.151019	99.9088
PLEKHG2	ENSG00000090924	0.353786	0.0679755	13.6305
DLL3	ENSG00000090932	1.054	0.384189	0.267589
NAT14	ENSG00000090971	1.03612	1.68665e-06	15.6764
PITPNM2	ENSG00000090975	0.20735	0.224148	27.3933
EXOC1	ENSG00000090989	0.109	0.645058	12.1077
RBM27	ENSG00000091009	0.0889311	0.651538	7.77413
POU4F3	ENSG00000091010	-0.26289	0.941053	0.0166086
OSBPL8	ENSG00000091039	0.439299	0.00503409	30.6816
DTX2	ENSG00000091073	0.326945	0.0188291	24.8507
NLRC4	ENSG00000091106	-0.993617	0.00191591	4.71014
PUS7	ENSG00000091127	1.05539	1.13908e-06	7.10954
LAMB4	ENSG00000091128	-0.223195	0.911662	0.0947453
NRCAM	ENSG00000091129	1.96802	0.000497207	2.76403
LAMB1	ENSG00000091136	0.0239718	0.898262	50.0706
SLC26A4	ENSG00000091137	0.678177	0.124025	3.09464
SLC26A3	ENSG00000091138	-0.210776	0.947021	0.0559195
DLD	ENSG00000091140	1.17435	4.17291e-09	38.4227
WDR7	ENSG00000091157	-0.0179264	0.904285	23.6144
TXNL1	ENSG00000091164	0.61064	2.43788e-08	114.307
IL5RA	ENSG00000091181	-0.827404	0.331239	0.416063
ABCC6	ENSG00000091262	-0.535736	0.000481309	270.994
CMTM6	ENSG00000091317	0.33451	0.0298689	63.853
ITGA6	ENSG00000091409	2.41351	7.82418e-25	14.8666
RAPGEF4	ENSG00000091428	0.887119	0.000836505	6.73538
MAP3K20	ENSG00000091436	-0.0154244	0.864593	330.829
SMPX	ENSG00000091482	2.8044	0.00260025	0.710774
FH	ENSG00000091483	0.852935	9.0404e-06	87.2297
SEL1L3	ENSG00000091490	-0.354493	0.0597664	45.4199
TF	ENSG00000091513	-1.0756	6.73431e-06	5926.72
CDV3	ENSG00000091527	0.591882	3.83265e-05	58.1377
MYO15A	ENSG00000091536	-0.43198	0.323377	4.12413
ALKBH5	ENSG00000091542	-0.385664	5.24795e-05	151.532
APOH	ENSG00000091583	-0.622327	0.00224005	2433.87
NLRP1	ENSG00000091592	-0.0174167	0.937716	22.5495
PITPNM3	ENSG00000091622	-2.92599	2.62562e-20	12.7443
SPAG7	ENSG00000091640	-0.637711	4.42766e-17	164.559
ORC6	ENSG00000091651	2.4158	9.1331e-15	7.80046
ZFHX4	ENSG00000091656	-0.217553	0.268458	22.7338
CPA1	ENSG00000091704	0.338719	0.759887	0.250982
ZC3HC1	ENSG00000091732	0.218522	0.155423	18.0101
ESR1	ENSG00000091831	-2.18845	9.94148e-23	17.196
RGS17	ENSG00000091844	1.00082	0.337108	0.455623
ANGPT2	ENSG00000091879	0.496371	0.0272149	31.0914
TMEM101	ENSG00000091947	0.349861	0.00118672	76.7843
CD200	ENSG00000091972	1.2926	0.00259589	2.05939
CCDC80	ENSG00000091986	1.33941	4.55053e-06	172.637
CMA1	ENSG00000092009	-1.48588	0.00205346	3.06722
PSME1	ENSG00000092010	-0.148728	0.0609721	858.094
PPP2R3C	ENSG00000092020	0.385179	0.00529302	40.9729
HAUS4	ENSG00000092036	0.568741	0.000925269	16.1218
JPH4	ENSG00000092051	-0.118635	0.82972	1.19761
MYH7	ENSG00000092054	-1.62821	0.223334	0.332626
CEBPE	ENSG00000092067	0.0180302	0.982239	0.606289
SLC7A8	ENSG00000092068	-1.33126	6.18162e-15	52.1107
OSGEP	ENSG00000092094	-0.346794	0.00164487	42.9318
SLC22A17	ENSG00000092096	-0.804414	0.00172966	12.4041
RNF31	ENSG00000092098	0.227237	0.877566	0.214819
SCFD1	ENSG00000092108	0.355076	0.00258623	54.6424
G2E3	ENSG00000092140	1.26606	5.64046e-06	6.78519
HECTD1	ENSG00000092148	0.0584846	0.691502	43.4851
HNRNPC	ENSG00000092199	0.493655	6.72906e-06	276.9
RPGRIP1	ENSG00000092200	-0.773309	0.205016	0.876845
SUPT16H	ENSG00000092201	0.553843	3.31983e-05	60.4337
TOX4	ENSG00000092203	0.0428029	0.659955	180.515
GEMIN2	ENSG00000092208	0.714115	0.0258964	2.88228
TGM1	ENSG00000092295	-1.12027	0.0914264	1.00158
TINF2	ENSG00000092330	0.165808	0.118988	41.9761
TBL1Y	ENSG00000092377	-0.157346	0.846622	0.598786
SEMA6A	ENSG00000092421	-1.02334	3.89599e-07	30.528
TRPM7	ENSG00000092439	-0.10334	0.560591	18.9016
TYRO3	ENSG00000092445	0.811138	0.000215778	29.5601
WDR76	ENSG00000092470	1.92716	1.35786e-13	15.3254
CAPN3	ENSG00000092529	-0.190842	0.648683	6.90133
SNAP23	ENSG00000092531	0.243226	0.0313201	43.738
TBX15	ENSG00000092607	-0.772941	0.0107872	14.1373
PHGDH	ENSG00000092621	-1.30059	2.74676e-15	300.003
COL9A3	ENSG00000092758	0.0964487	0.711431	16.3618
EZR	ENSG00000092820	-0.286111	0.0344858	356.466
MYL6	ENSG00000092841	0.225196	0.00535021	3988.35
AGO1	ENSG00000092847	0.307856	0.0907998	17.3547
TEKT2	ENSG00000092850	-0.635489	0.602847	0.229639
CLSPN	ENSG00000092853	2.81964	2.15314e-15	15.7728
RFFL	ENSG00000092871	0.345793	0.0279087	22.7989
UNC13D	ENSG00000092929	-0.332355	0.111194	24.9901
MFSD11	ENSG00000092931	0.447124	0.0011254	30.1348
DPYSL2	ENSG00000092964	0.327837	0.0624186	29.0337
TGFB2	ENSG00000092969	1.22314	0.067392	0.80086
GPATCH2	ENSG00000092978	0.852463	3.30217e-09	31.642
NUP50	ENSG00000093000	0.320427	0.0562218	22.5052
CDC45	ENSG00000093009	3.06678	5.16615e-12	4.02713
COMT	ENSG00000093010	-0.904582	1.74527e-12	458.41
ADA2	ENSG00000093072	-0.251916	0.134005	95.3348
VNN3	ENSG00000093134	-0.489582	0.179482	6.95267
ECHDC1	ENSG00000093144	0.552291	0.0144161	8.65629
LRRFIP2	ENSG00000093167	-0.147463	0.128895	98.7255
SEC22C	ENSG00000093183	0.349685	0.00920154	32.1206
XYLB	ENSG00000093217	0.0174293	0.902538	76.2041
HDAC6	ENSG00000094631	-1.01295	5.5106e-18	260.652
OR1I1	ENSG00000094661	-0.0243687	0.982225	0.356528
GABRP	ENSG00000094755	-2.81851	1.02656e-06	3.45237
CDC6	ENSG00000094804	3.15862	2.64686e-15	5.04712
UPRT	ENSG00000094841	0.854738	0.0115829	3.11524
CDC23	ENSG00000094880	1.343	4.48451e-08	8.57587
AAAS	ENSG00000094914	-0.064468	0.475389	104.149
CBX5	ENSG00000094916	0.52163	0.0001112	93.915
FMO2	ENSG00000094963	-0.879837	0.263916	0.537722
SUCO	ENSG00000094975	2.13749	2.0752e-16	11.2075
MSH2	ENSG00000095002	1.84681	2.45434e-10	6.02109
MAP3K1	ENSG00000095015	0.48134	0.0711516	6.46816
DHPS	ENSG00000095059	0.306391	0.0849186	17.7375
HOOK2	ENSG00000095066	0.275865	0.128596	21.578
ARCN1	ENSG00000095139	0.578114	0.0016224	43.7506
EPB41L4B	ENSG00000095203	0.0609261	0.798582	17.6617
TMEM38B	ENSG00000095209	2.39203	2.21041e-21	15.0282
PSMD5	ENSG00000095261	0.027799	0.838081	48.4195
PTGS1	ENSG00000095303	-0.47958	0.0721026	27.0505
NUP188	ENSG00000095319	0.293167	0.0509482	29.5832
CRAT	ENSG00000095321	-0.371667	0.000521711	241.517
SH2D3C	ENSG00000095370	-0.251095	0.0874523	30.1755
NANS	ENSG00000095380	0.351839	0.000466581	133.212
TBC1D2	ENSG00000095383	-0.201407	0.249612	36.1087
WHRN	ENSG00000095397	1.00475	6.99347e-06	8.6595
CWF19L1	ENSG00000095485	0.447357	0.000221591	32.7867
SEMA4G	ENSG00000095539	0.131776	0.398029	117.204
BTAF1	ENSG00000095564	0.501304	0.0320454	11.0333
IKZF5	ENSG00000095574	0.134273	0.541276	8.82599
BLNK	ENSG00000095585	-0.163249	0.408226	20.4012
TLL2	ENSG00000095587	1.53491	0.12756	0.691394
CYP26A1	ENSG00000095596	-3.4486	9.65758e-13	6.86016
TDRD1	ENSG00000095627	-0.865243	0.0947519	3.78705
SORBS1	ENSG00000095637	0.131616	0.529003	15.1306
CRTAC1	ENSG00000095713	0.660859	0.163002	4.02052
BAMBI	ENSG00000095739	1.29607	1.08152e-05	16.0283
IL11	ENSG00000095752	1.3824	0.263335	0.308051
[truncated: 30,016 more rows]

## Sheet: Table S4
Differential gene enrichment across KEGG pathways in bulk RNA-seq (KEGG_UP)
category	subcategory	ID	Description	GeneRatio	BgRatio	pvalue	p.adjust	qvalue	Count	geneID
Cellular Processes	Cell growth and death	hsa04110	Cell cycle	43/444	158/8840	1.01147e-20	3.07486e-18	2.98117e-18	43	AURKB/BUB1/BUB1B/CCNA2/CCNB1/CCNB2/CCNE2/CDC20/CDC25A/CDC25C/CDC45/CDC6/CDC7/CDCA5/CDK1/CDKN2A/CDT1/CHEK1/DBF4/E2F1/E2F2/E2F5/ESCO2/ESPL1/FBXO5/KNL1/MAD2L1/MCM2/MCM4/MTBP/NDC80/ORC1/ORC6/PCNA/PKMYT1/PLK1/PPP2R5A/PTTG1/SFN/SGO1/SMC1B/TICRR/TRIP13
Human Diseases	Immune disease	hsa05322	Systemic lupus erythematosus	26/444	139/8840	4.43049e-09	6.73435e-07	6.52915e-07	26	GRIN2A/H2AC11/H2AC12/H2AC13/H2AC14/H2AC15/H2AC16/H2AC17/H2AC18/H2AC19/H2AC20/H2AC4/H2AC8/H2BC11/H2BC13/H2BC15/H2BC18/H2BC21/H2BC8/H3C10/H3C13/H3C2/H3C3/H4C4/H4C8/H4C9
Human Diseases	Substance dependence	hsa05034	Alcoholism	30/444	188/8840	1.40097e-08	1.41965e-06	1.37639e-06	30	GNG4/GNGT1/GRIN2A/H2AC11/H2AC12/H2AC13/H2AC14/H2AC15/H2AC16/H2AC17/H2AC18/H2AC19/H2AC20/H2AC4/H2AC8/H2BC11/H2BC13/H2BC15/H2BC18/H2BC21/H2BC8/H3C10/H3C13/H3C2/H3C3/H4C4/H4C8/H4C9/PKIA/SHC3
Organismal Systems	Immune system	hsa04613	Neutrophil extracellular trap formation	26/444	192/8840	3.37601e-06	0.000256577	0.000248759	26	H2AC11/H2AC12/H2AC13/H2AC14/H2AC15/H2AC16/H2AC17/H2AC18/H2AC19/H2AC20/H2AC4/H2AC8/H2BC11/H2BC13/H2BC15/H2BC18/H2BC21/H2BC8/H3C10/H3C13/H3C2/H3C3/H4C4/H4C8/H4C9/MAPK13
NA	NA	hsa04820	Cytoskeleton in muscle cells	28/444	232/8840	1.35022e-05	0.000820931	0.000795916	28	ACTG2/ACTN2/AMPD3/COL11A1/COL1A1/COL24A1/COL4A5/COL5A2/COL9A1/COMP/CSRP2/DIAPH3/DTNA/FBN3/FLNC/ITGA11/ITGA2/ITGA6/ITGB6/LMNB1/MYH4/NEB/SGCE/THBS4/TNNC1/TNNI3/TRIM54/VCAN
Cellular Processes	Cell growth and death	hsa04114	Oocyte meiosis	19/444	139/8840	6.20862e-05	0.0031457	0.00304985	19	AURKA/BUB1/CCNB1/CCNB2/CCNE2/CDC20/CDC25C/CDK1/ESPL1/FBXO43/FBXO5/MAD2L1/MAPK13/PKMYT1/PLK1/PPP2R5A/PTTG1/SGO1/SMC1B
Cellular Processes	Cell growth and death	hsa04115	p53 signaling pathway	13/444	75/8840	7.91836e-05	0.00343883	0.00333404	13	CCNB1/CCNB2/CCNE2/CDK1/CDKN2A/CHEK1/COP1/GORAB/GTSE1/RRM2/SFN/TP53I3/TP73
Cellular Processes	Cell motility	hsa04814	Motor proteins	23/444	197/8840	0.000132491	0.00503464	0.00488123	23	ACTG2/BICDL1/CENPE/DYNC1I1/DYNLT2/KIF11/KIF14/KIF15/KIF18B/KIF20A/KIF20B/KIF23/KIF2C/KIF4A/KIFC1/KLC3/MYH4/MYO18B/TNNC1/TNNI3/TUBA3C/TUBA3D/TUBB4A
Genetic Information Processing	Replication and repair	hsa03460	Fanconi anemia pathway	10/444	55/8840	0.00035201	0.0118901	0.0115278	10	BLM/EME1/FANCB/FANCD2/FANCG/FANCI/POLN/RAD51/RMI2/UBE2T
Environmental Information Processing	Signaling molecules and interaction	hsa04512	ECM-receptor interaction	13/444	89/8840	0.000463408	0.0140876	0.0136583	13	COL1A1/COL2A1/COL4A5/COL9A1/COMP/HMMR/ITGA11/ITGA2/ITGA6/ITGB6/LAMA3/SPP1/THBS4
Genetic Information Processing	Replication and repair	hsa03030	DNA replication	7/444	36/8840	0.00180504	0.0498848	0.0483647	7	DNA2/MCM2/MCM4/PCNA/POLE2/RFC4/RNASEH2A
Differential gene enrichment across KEGG pathways in bulk RNA-seq (KEGG_DOWN)
category	subcategory	ID	Description	GeneRatio	BgRatio	pvalue	p.adjust	qvalue	Count	geneID
Metabolism	Metabolism of cofactors and vitamins	hsa00830	Retinol metabolism	10/174	68/8840	7.31022e-07	0.0001791	0.000164672	10	ADH1B/ADH4/CYP1A1/CYP1A2/CYP26A1/CYP2A7/CYP2B6/CYP2C8/LRAT/RDH16
Metabolism	Amino acid metabolism	hsa00380	Tryptophan metabolism	7/174	42/8840	1.53056e-05	0.00178182	0.00163828	7	AADAT/ALDH8A1/CYP1A1/CYP1A2/GCDH/IDO2/INMT
Environmental Information Processing	Signaling molecules and interaction	hsa04060	Cytokine-cytokine receptor interaction	18/174	298/8840	2.18182e-05	0.00178182	0.00163828	18	AMHR2/BMP10/CCL14/CCL23/CD4/CSF3/CXCL12/CXCL14/CXCR1/CXCR2/GDF2/GHR/IL10/IL13RA2/IL1RL1/IL33/NGFR/PF4
Human Diseases	Infectious disease: parasitic	hsa05144	Malaria	7/174	50/8840	4.96353e-05	0.00304016	0.00279525	7	CR1L/CSF3/HBA1/HBA2/HBB/HGF/IL10
Human Diseases	Cancer: overview	hsa05204	Chemical carcinogenesis - DNA adducts	8/174	71/8840	7.09538e-05	0.00347673	0.00319665	8	CYP1A1/CYP1A2/CYP2A7/CYP2C19/CYP2C8/CYP3A43/GSTM5/NAT2
Metabolism	Xenobiotics biodegradation and metabolism	hsa00982	Drug metabolism - cytochrome P450	8/174	73/8840	8.67018e-05	0.00354032	0.00325512	8	ADH1B/ADH4/CYP1A2/CYP2A7/CYP2B6/CYP2C19/CYP2C8/GSTM5
Organismal Systems	Digestive system	hsa04978	Mineral absorption	7/174	61/8840	0.000180753	0.00632637	0.00581673	7	MT1F/MT1G/MT1H/MT1HL1/MT1X/MT2A/SLC5A1
Metabolism	Carbohydrate metabolism	hsa00010	Glycolysis / Gluconeogenesis	7/174	67/8840	0.00032635	0.00999448	0.00918934	7	ADH1B/ADH4/ALDOB/ENO3/FBP1/PCK1/PCK2
Human Diseases	Infectious disease: parasitic	hsa05143	African trypanosomiasis	5/174	37/8840	0.000729804	0.0187521	0.0172414	5	HBA1/HBA2/HBB/IDO2/IL10
Environmental Information Processing	Signaling molecules and interaction	hsa04061	Viral protein interaction with cytokine and cytokine receptor	8/174	100/8840	0.000765391	0.0187521	0.0172414	8	CCL14/CCL23/CXCL12/CXCL14/CXCR1/CXCR2/IL10/PF4
Metabolism	Xenobiotics biodegradation and metabolism	hsa00980	Metabolism of xenobiotics by cytochrome P450	7/174	79/8840	0.000892794	0.019885	0.0182831	7	ADH1B/ADH4/CYP1A1/CYP1A2/CYP2A7/CYP2B6/GSTM5
Genetic Information Processing	Information processing in viruses	hsa03265	Virion - Ebolavirus, Lyssavirus and Morbillivirus	3/174	12/8840	0.00144678	0.0276182	0.0253933	3	CLEC4M/FCGR2B/NGFR
Metabolism	Lipid metabolism	hsa00071	Fatty acid degradation	5/174	43/8840	0.00146545	0.0276182	0.0253933	5	ACAA1/ACADS/ADH1B/ADH4/GCDH

## Sheet: Table S5
subtype	gene	avg_log2FC	pct.1	pct.2	p_val_adj
Hep0	ADRA1A	1.47096	0.677	0.183	0
Hep0	AC004160.1	1.41315	0.586	0.126	0
Hep0	PDE7B	1.37416	0.416	0.102	0
Hep0	ESR1	1.33479	0.734	0.236	0
Hep0	FOXO1	1.31771	0.658	0.308	0
Hep0	AC010280.1	1.28957	0.474	0.087	0
Hep0	ACSL1	1.28877	0.709	0.3	0
Hep0	LINC00598	1.21563	0.306	0.085	0
Hep0	SDS	1.17611	0.528	0.185	0
Hep0	CTNNA3	1.17154	0.53	0.167	0
Hep0	PRKAG2	1.16806	0.768	0.282	0
Hep0	TENM2	1.16274	0.617	0.219	0
Hep0	CYP2B6	1.1574	0.746	0.284	0
Hep0	IL1RAPL2	1.14592	0.533	0.173	0
Hep0	SHROOM3	1.14519	0.652	0.218	0
Hep0	CUX2	1.14103	0.764	0.348	0
Hep0	GHR	1.14024	0.816	0.357	0
Hep0	BHMT	1.12449	0.644	0.219	0
Hep0	CYP2C19	1.11715	0.455	0.119	0
Hep0	ZBTB16	1.11544	0.648	0.304	0
Hep1	PLCG2	1.51836	0.626	0.698	0
Hep1	SNHG25	0.923713	0.172	0.328	0
Hep1	RHBG	0.681761	0.077	0.163	0
Hep1	EIF4A2	0.67891	0.092	0.228	0
Hep1	GAS5	0.647683	0.076	0.208	0
Hep1	PGGHG	0.613016	0.086	0.177	0
Hep1	SAT1	0.601847	0.15	0.338	0
Hep1	LENG8	0.599452	0.122	0.296	0
Hep1	GOLGA8B	0.584441	0.076	0.216	0
Hep1	ACADVL	0.573643	0.119	0.306	0
Hep1	MST1	0.567421	0.15	0.354	0
Hep1	CCNL2	0.540639	0.107	0.3	0
Hep1	TPR	0.534273	0.105	0.305	0
Hep1	SRSF2	0.53131	0.046	0.124	0
Hep1	HNRNPH1	0.504495	0.13	0.369	0
Hep1	AC007952.4	0.513522	0.044	0.103	1.10135e-283
Hep1	ITIH4	0.602156	0.385	0.644	6.92324e-135
Hep1	GLUL	0.706592	0.272	0.379	3.58766e-41
Hep1	AC012447.1	1.1724	0.126	0.171	7.3872e-33
Hep2	ESRRG	2.01839	0.442	0.137	0
Hep2	CACNB2	2.00215	0.444	0.104	0
Hep2	RUNX1	1.78966	0.731	0.308	0
Hep2	SNTG1	1.69725	0.519	0.159	0
Hep2	NKD1	1.68592	0.477	0.081	0
Hep2	ZFPM2-AS1	1.6629	0.457	0.094	0
Hep2	TRPM3	1.66144	0.503	0.117	0
Hep2	CPA6	1.61796	0.299	0.033	0
Hep2	RGSL1	1.59568	0.31	0.06	0
Hep2	AL136114.1	1.49334	0.197	0.033	0
Hep2	DISC1	1.46884	0.39	0.074	0
Hep2	AC233296.1	1.4608	0.522	0.118	0
Hep2	NTM	1.45971	0.321	0.04	0
Hep2	LINC00894	1.44551	0.544	0.166	0
Hep2	BICC1	1.44151	0.481	0.095	0
Hep2	CACNA2D3	1.42989	0.262	0.038	0
Hep2	LRP1B	1.41496	0.388	0.14	0
Hep2	LINC02476	1.32581	0.423	0.107	0
Hep2	RHOBTB1	1.32475	0.396	0.061	0
Hep2	DYNC1I1	1.28584	0.443	0.099	0
Hep3	MT-ND3	2.38355	0.603	0.22	0
Hep3	MT-CO3	2.3657	0.72	0.317	0
Hep3	MT-ATP6	2.32701	0.668	0.277	0
Hep3	MT-CO2	2.30616	0.71	0.307	0
Hep3	MT-CYB	2.28121	0.597	0.211	0
Hep3	MT-CO1	2.2166	0.679	0.33	0
Hep3	MT-ND1	2.12551	0.564	0.205	0
Hep3	MT-ND4	2.0961	0.641	0.278	0
Hep3	MT-ND2	2.08221	0.562	0.212	0
Hep3	APOE	2.04368	0.691	0.37	0
Hep3	FTL	2.02025	0.711	0.468	0
Hep3	APOA1	1.98445	0.767	0.458	0
Hep3	APOC3	1.86044	0.667	0.386	0
Hep3	HP	1.82195	0.458	0.266	0
Hep3	APOC1	1.81541	0.761	0.491	0
Hep3	APOA2	1.78944	0.739	0.505	0
Hep3	TTR	1.61453	0.363	0.192	0
Hep3	ALB	1.60649	0.948	0.847	0
Hep3	H19	1.59316	0.331	0.164	0
Hep3	FTH1	1.58199	0.385	0.211	0
Hep4	IGKC	4.54075	0.407	0.072	0
Hep4	IGHG4	4.12717	0.454	0.084	0
Hep4	IGHG1	4.11089	0.225	0.025	0
Hep4	IGLC2	3.57913	0.138	0.018	0
Hep4	IGLC1	3.17691	0.114	0.014	0
Hep4	IGLC3	3.16393	0.117	0.014	0
Hep4	PTPRC	2.92235	0.391	0.031	0
Hep4	CELF2	2.87719	0.405	0.041	0
Hep4	FYN	2.77687	0.329	0.035	0
Hep4	IGHG3	2.62706	0.117	0.014	0
Hep4	PRKCH	2.49951	0.336	0.088	0
Hep4	TOX	2.48645	0.273	0.038	0
Hep4	SKAP1	2.39652	0.315	0.081	0
Hep4	BCL2	2.31194	0.265	0.045	0
Hep4	CHST11	2.31027	0.32	0.058	0
Hep4	CCL5	2.29557	0.183	0.006	0
Hep4	THEMIS	2.26287	0.197	0.01	0
Hep4	ARHGAP15	2.24583	0.308	0.046	0
Hep4	ETS1	2.15804	0.246	0.038	0
Hep4	TMSB4X	2.14291	0.296	0.059	0
Hep5	LBP	1.79943	0.541	0.178	0
Hep5	SERPINE1	1.59094	0.411	0.147	0
Hep5	CRP	1.32203	0.29	0.096	0
Hep5	CREB3L3	1.23267	0.297	0.088	0
Hep5	TGM2	1.18818	0.346	0.095	0
Hep5	SLC39A14	1.18439	0.654	0.313	0
Hep5	SAA2	1.15063	0.187	0.038	0
Hep5	SPSB1	1.09308	0.268	0.075	0
Hep5	LDLR	1.08932	0.441	0.166	0
Hep5	NAMPT	1.05512	0.567	0.289	0
Hep5	WWC1	1.03414	0.466	0.192	0
Hep5	GMDS	1.00227	0.554	0.324	0
Hep5	NEAT1	0.997726	0.997	0.932	0
Hep5	A2M	0.993689	0.543	0.326	0
Hep5	SGMS2	0.993062	0.164	0.038	0
Hep5	PTP4A1	0.962347	0.369	0.141	0
Hep5	NSUN6	0.947333	0.692	0.379	0
Hep5	PLOD2	0.944227	0.45	0.184	0
Hep5	VNN3	0.918083	0.22	0.059	0
Hep5	ICAM1	0.910032	0.165	0.035	0
Hep6	RBFOX1	1.75622	0.239	0.066	0
Hep6	CNTNAP2	1.71581	0.274	0.087	0
Hep6	CSMD1	1.60983	0.204	0.05	0
Hep6	KAZN	1.48896	0.184	0.049	0
Hep6	GRID2	1.2391	0.132	0.035	0
Hep6	CNTN5	1.21686	0.126	0.031	0
Hep6	LSAMP	1.21185	0.133	0.033	0
Hep6	CNTNAP5	1.18637	0.108	0.02	0
Hep6	SGCZ	1.18028	0.19	0.06	0
Hep6	PCDH15	1.1709	0.112	0.026	0
Hep6	CACNA1A	1.24903	0.126	0.034	1.15509e-291
Hep6	GALNTL6	1.17181	0.116	0.03	1.1308e-290
Hep6	AC007402.1	1.10308	0.105	0.025	3.14558e-289
Hep6	CDH12	1.1713	0.111	0.028	4.54568e-276
Hep6	AC013287.1	1.15386	0.117	0.031	8.89336e-275
Hep6	KCNIP4	1.08771	0.103	0.025	9.06672e-268
Hep6	DLGAP1	1.28468	0.149	0.048	3.22608e-265
Hep6	NRG3	1.13187	0.117	0.032	4.37703e-259
Hep6	CSMD3	1.12241	0.124	0.036	1.05337e-252
Hep6	CCSER1	1.21056	0.138	0.044	1.41896e-242
Hep7	FGF12	4.24908	0.563	0.044	0
Hep7	AP000331.1	2.93974	0.797	0.144	0
Hep7	ADAMTS17	2.79344	0.83	0.176	0
Hep7	AC024230.1	2.66085	0.79	0.12	0
Hep7	RGS16	2.40103	0.672	0.032	0
Hep7	BX284613.2	2.39271	0.724	0.094	0
Hep7	CYP3A43	2.19605	0.713	0.175	0
Hep7	SYT7	1.98789	0.704	0.088	0
Hep7	NPAS3	1.90299	0.58	0.043	0
Hep7	ENSA	1.86987	0.801	0.143	0
Hep7	LINC01482	1.85718	0.621	0.11	0
Hep7	UPP2	1.81066	0.645	0.078	0
Hep7	ARNT	1.80018	0.804	0.167	0
Hep7	CYP3A7	1.79409	0.472	0.068	0
Hep7	LINC00278	1.79058	0.708	0.071	0
Hep7	NCKAP5	1.78017	0.833	0.174	0
Hep7	MAGED1	1.75126	0.816	0.172	0
Hep7	ZNF385D	1.70634	0.544	0.117	0
Hep7	SLC22A25	1.67132	0.74	0.21	0
Hep7	AC005050.3	1.63009	0.585	0.059	0
Hep8	ZNF385D	3.03401	0.846	0.117	0
Hep8	SGCZ	2.38185	0.544	0.062	0
Hep8	LINC01344	2.36693	0.936	0.272	0
Hep8	PRKN	2.32691	0.939	0.354	0
Hep8	MYRIP	2.06682	0.955	0.369	0
Hep8	LNCAROD	2.0476	0.856	0.186	0
Hep8	COLEC12	2.04256	0.637	0.04	0
Hep8	RASAL2	1.82722	0.934	0.262	0
Hep8	ABCB11	1.6975	0.894	0.378	0
Hep8	DPP4	1.64166	0.627	0.096	0
Hep8	TMEM117	1.63935	0.902	0.273	0
Hep8	AC016745.1	1.61181	0.669	0.109	0
Hep8	HNF4A-AS1	1.5787	0.699	0.165	0
Hep8	KLF12	1.56803	0.938	0.387	0
Hep8	GLUL	1.52086	0.967	0.338	0
Hep8	ONECUT2	1.50359	0.767	0.188	0
Hep8	DYNC1I1	1.48568	0.792	0.149	0
Hep8	GNG4	1.44907	0.482	0.045	0
Hep8	ERICH1	1.43936	0.647	0.114	0
Hep8	EPHX1	1.40545	0.818	0.228	0
Hep9	GPC3	2.51991	0.819	0.282	0
Hep9	AFP	2.36431	0.574	0.024	0
Hep9	PEG10	2.24681	0.58	0.035	0
Hep9	IGF2BP2	2.16806	0.689	0.154	0
Hep9	ACSL4	2.11917	0.696	0.171	0
Hep9	MBNL3	2.05448	0.689	0.209	0
Hep9	ARID3A	1.92714	0.594	0.053	0
Hep9	ROBO1	1.79364	0.714	0.236	0
Hep9	HS6ST2	1.78266	0.417	0.032	0
Hep9	RHEX	1.77686	0.479	0.047	0
Hep9	ELOVL2	1.68333	0.629	0.155	0
Hep9	H19	1.65501	0.637	0.181	0
Hep9	DCDC2	1.62564	0.54	0.099	0
Hep9	COL5A2	1.56984	0.462	0.062	0
Hep9	PPP1R9A	1.51979	0.609	0.109	0
Hep9	KIF6	1.47279	0.401	0.046	0
Hep9	CERS4	1.44673	0.594	0.163	0
Hep9	PEG3	1.37464	0.427	0.023	0
Hep9	RALYL	1.31328	0.313	0.025	0
Hep9	KCNJ3	1.26548	0.448	0.089	0

## Sheet: Table S6
Tissue composition in hepatocytes
Subtype	Cancer	Paracancer	Cancer_ratio	Paracancer_ratio
Hep0	10488	19331	0.351722	0.648278
Hep1	36543	14343	0.718135	0.281865
Hep2	18408	5101	0.783019	0.216981
Hep3	11683	6224	0.652426	0.347574
Hep4	6776	2319	0.745025	0.254975
Hep5	3977	3372	0.541162	0.458838
Hep6	3112	2581	0.546636	0.453364
Hep7	1594	228	0.874863	0.125137
Hep8	1037	3	0.997115	0.00288462
Hep9	941	121	0.886064	0.113936
Patient & subtype composition in snRNA-seq
Ratio	Hep0	Hep1	Hep2	Hep3	Hep4	Hep5	Hep6	Hep7	Hep8	Hep9
ID03	0.06	0.13	0.03	0.05	0.03	0.05	0.12	0.01	0.08	0.02
ID09	0.02	0.03	0.1	0.04	0.02	0.03	0.03	0.01	0	0.02
ID10	0.02	0.09	0.09	0.04	0.04	0.04	0.07	0	0	0.02
ID17	0.02	0.02	0.12	0.03	0.01	0.07	0.02	0.01	0	0.01
ID18	0.03	0.02	0.04	0.05	0.1	0.03	0.03	0	0	0.04
ID22	0.01	0.01	0.01	0.02	0.01	0.09	0.01	0	0	0.01
ID26	0.09	0.05	0.01	0.05	0.05	0.03	0.01	0.01	0	0.01
ID29	0.05	0.11	0.04	0.08	0.06	0.08	0.08	0.01	0	0.09
ID30	0.05	0.01	0.01	0.03	0.01	0.01	0.02	0.01	0	0.46
ID31	0.1	0.07	0.04	0.11	0.05	0.05	0.05	0.03	0	0.02
ID32	0.04	0.04	0.02	0.06	0.03	0.05	0.03	0.01	0	0.03
ID33	0.02	0.02	0.01	0.02	0.05	0.05	0.02	0.01	0	0.06
ID36	0.02	0.03	0.02	0.07	0.16	0.05	0.04	0	0	0.01
ID39	0.11	0.04	0.04	0.06	0.03	0.02	0.05	0.76	0	0.02
ID40	0.05	0.04	0.02	0.04	0.03	0.05	0.05	0.01	0	0.02
ID42	0.08	0.06	0.03	0.04	0.02	0.13	0.09	0.02	0.87	0.02
ID44	0.02	0.02	0.01	0.03	0.1	0.01	0.02	0.01	0	0.01
ID46	0.04	0.06	0.02	0.05	0.11	0.02	0.08	0.01	0	0.02
ID48	0.04	0.03	0.01	0.03	0.03	0.03	0.03	0.02	0	0.01
ID49	0.03	0.03	0.11	0.04	0.02	0.01	0.08	0	0.01	0.05
ID52	0.06	0.02	0.06	0.03	0.02	0.04	0.03	0.02	0	0.03
ID55	0.05	0.05	0.18	0.04	0.02	0.07	0.06	0.01	0.03	0.02

## Sheet: Table S7
KEGG pathways enriched in snRNA-seq (Hep0 vs. Hep2)
category	subcategory	ID	Description	GeneRatio	BgRatio	pvalue	p.adjust	qvalue	Count	geneID
Organismal Systems	Immune system	hsa04610	Complement and coagulation cascades	19/228	88/8840	5.7313e-13	1.57038e-10	1.27295e-10	19	735/729/5340/3818/2/10878/2244/731/2160/732/2266/2158/5054/3075/718/5627/727/715/7035
Metabolism	Global and overview maps	hsa01200	Carbon metabolism	18/228	116/8840	7.8036e-10	1.06909e-07	8.6661e-08	18	229/10993/2203/1373/189/2731/6470/2805/51179/54363/5095/8801/847/48/38/51/84706/2806
Metabolism	Global and overview maps	hsa01230	Biosynthesis of amino acids	13/228	75/8840	4.88181e-08	3.63494e-06	2.9465e-06	13	229/10993/445/1373/435/383/6470/1491/2805/4143/48/84706/2806
Metabolism	Carbohydrate metabolism	hsa00630	Glyoxylate and dicarboxylate metabolism	9/228	31/8840	5.30649e-08	3.63494e-06	2.9465e-06	9	189/2731/6470/51179/54363/5095/847/48/38
Metabolism	Metabolism of cofactors and vitamins	hsa00830	Retinol metabolism	11/228	68/8840	1.10953e-06	4.88189e-05	3.95727e-05	11	1555/1558/127/1549/1559/1577/1562/1548/8854/124/8630
Metabolism	Amino acid metabolism	hsa00220	Arginine biosynthesis	7/228	23/8840	1.19388e-06	4.88189e-05	3.95727e-05	7	445/1373/435/383/2805/84706/2806
Cellular Processes	Transport and catabolism	hsa04146	Peroxisome	12/228	83/8840	1.2472e-06	4.88189e-05	3.95727e-05	12	2180/570/189/6342/7498/11001/51179/54363/2053/1962/847/51
Metabolism	Amino acid metabolism	hsa00260	Glycine, serine and threonine metabolism	8/228	41/8840	7.93673e-06	0.000271833	0.000220349	8	10993/635/189/2731/211/6470/1491/29958
Metabolism	Amino acid metabolism	hsa00380	Tryptophan metabolism	8/228	42/8840	9.58856e-06	0.000291918	0.00023663	8	8564/6999/8942/169355/64577/1962/847/38
Environmental Information Processing	Signal transduction	hsa04152	AMPK signaling pathway	13/228	122/8840	1.4493e-05	0.000397108	0.000321897	13	148/2203/5105/51422/2308/32/2998/10891/5207/3479/5520/5295/79602
KEGG pathways enriched in snRNA-seq (Hep0 vs. Hep9)
category	subcategory	ID	Description	GeneRatio	BgRatio	pvalue	p.adjust	qvalue	Count	geneID
Organismal Systems	Immune system	hsa04610	Complement and coagulation cascades	23/453	88/8840	4.73402e-11	1.43441e-08	1.1561e-08	23	735/731/729/5054/5340/1361/10878/732/5627/2160/715/2158/2266/727/2153/3818/722/3075/710/10877/3080/716/10747
Organismal Systems	Digestive system	hsa04976	Bile secretion	22/453	90/8840	5.1395e-10	7.78635e-08	6.2756e-08	22	1576/8647/8671/570/5244/6580/6822/366/3781/64240/64241/3949/107/7366/10998/10864/10599/6554/5243/200931/1244/9429
Environmental Information Processing	Membrane transport	hsa02010	ABC transporters	15/453	45/8840	2.92308e-09	2.95231e-07	2.37949e-07	15	8647/5244/10351/10060/23460/64240/64241/10349/10350/5825/19/5243/1244/9429/23461
Metabolism	Xenobiotics biodegradation and metabolism	hsa00982	Drug metabolism - cytochrome P450	18/453	73/8840	1.70388e-08	1.29069e-06	1.04027e-06	18	1558/1555/1576/1559/1557/127/1577/1549/316/2328/1548/125/1571/7366/2329/2330/4129/130
Metabolism	Metabolism of cofactors and vitamins	hsa00830	Retinol metabolism	17/453	68/8840	3.42274e-08	2.07418e-06	1.67174e-06	17	1558/1555/1576/1559/127/1562/1577/1549/8854/316/1548/125/7366/8630/216/130/8608
Metabolism	Lipid metabolism	hsa00120	Primary bile acid biosynthesis	8/453	17/8840	7.22108e-07	3.3263e-05	2.68092e-05	8	570/6342/9420/10998/3295/51302/1109/8309
Metabolism	Amino acid metabolism	hsa00380	Tryptophan metabolism	12/453	42/8840	7.68453e-07	3.3263e-05	2.68092e-05	12	8564/6999/316/130013/169355/38/64577/1962/55526/4129/847/8942
Organismal Systems	Endocrine system	hsa03320	PPAR signaling pathway	16/453	76/8840	1.09091e-06	4.13183e-05	3.33015e-05	16	5105/2180/6342/11001/3158/10580/5465/1962/51129/51703/10998/33/123/51/34/8309
Cellular Processes	Transport and catabolism	hsa04146	Peroxisome	16/453	83/8840	3.73662e-06	0.0001258	0.000101391	16	2180/570/6342/11001/7498/54363/2053/51179/1962/51703/6648/3295/847/5825/51/8309
Metabolism	Global and overview maps	hsa01230	Biosynthesis of amino acids	15/453	75/8840	4.66129e-06	0.000141237	0.000113834	15	10993/445/1491/1373/229/84706/383/2805/435/6470/5053/4143/48/5091/5009
KEGG pathways enriched in snRNA-seq (Hep2 vs. Hep0)
category	subcategory	ID	Description	GeneRatio	BgRatio	pvalue	p.adjust	qvalue	Count	geneID
Human Diseases	Cardiovascular disease	hsa05410	Hypertrophic cardiomyopathy	12/155	99/8840	1.3694e-07	1.1366e-05	1.01383e-05	12	783/55799/5563/1837/6444/3685/7169/8910/785/137868/3655/7042
Human Diseases	Cardiovascular disease	hsa05414	Dilated cardiomyopathy	11/155	105/8840	2.03919e-06	0.000115541	0.000103061	11	783/55799/1837/6444/3685/7169/8910/785/137868/3655/7042
Human Diseases	Cardiovascular disease	hsa05412	Arrhythmogenic right ventricular cardiomyopathy	10/155	86/8840	2.3201e-06	0.000115541	0.000103061	10	783/55799/1837/6444/3685/1496/8910/785/137868/3655
Organismal Systems	Circulatory system	hsa04260	Cardiac muscle contraction	9/155	87/8840	1.98306e-05	0.00082297	0.00073408	9	783/55799/444/483/477/481/7169/785/170712
Environmental Information Processing	Signaling molecules and interaction	hsa04512	ECM-receptor interaction	9/155	89/8840	2.38528e-05	0.000848478	0.000756833	9	80144/1287/5649/3909/948/3915/3685/6696/3655
NA	NA	hsa04820	Cytoskeleton in muscle cells	12/155	232/8840	0.000760275	0.0236636	0.0211076	12	1287/114793/1837/6444/483/477/481/3685/7169/8910/137868/3655
Environmental Information Processing	Signal transduction	hsa04310	Wnt signaling pathway	10/155	174/8840	0.000946211	0.0261785	0.0233509	10	85407/23236/8549/4919/54894/84133/147111/1501/166336/9475
Human Diseases	Cancer: specific types	hsa05222	Small cell lung cancer	7/155	93/8840	0.00119427	0.0297373	0.0265253	7	1287/3909/5747/3915/3685/1021/3655
Organismal Systems	Development and regeneration	hsa04360	Axon guidance	10/155	184/8840	0.00144638	0.0327408	0.0292044	10	6091/1630/5747/55740/1946/8829/2048/6092/80031/9475
Organismal Systems	Digestive system	hsa04971	Gastric acid secretion	6/155	76/8840	0.0020989	0.0433507	0.0386683	6	1131/23236/483/477/3709/481
KEGG pathways enriched in snRNA-seq (Hep9 vs. Hep0)
category	subcategory	ID	Description	GeneRatio	BgRatio	pvalue	p.adjust	qvalue	Count	geneID
Organismal Systems	Environmental adaptation	hsa04714	Thermogenesis	40/699	235/8840	2.57401e-06	0.000268555	0.000237531	40	2182/6194/6197/60/1340/71/5468/51079/4713/6597/5563/2778/517/521/6599/513/514/6654/57521/4696/1432/9658/54539/64764/1385/152831/1337/4720/1329/506/7381/9551/6391/1345/498/27089/91942/2885/126328/90639
Genetic Information Processing	Folding, sorting and degradation	hsa04141	Protein processing in endoplasmic reticulum	29/699	170/8840	5.88812e-05	0.00460745	0.0040752	29	811/3326/5034/5589/6745/821/9601/10134/6746/7184/80267/81567/6185/2923/1388/3309/56893/468/6748/10970/80331/56886/6238/23471/7322/10960/29927/7326/55666
Human Diseases	Infectious disease: bacterial	hsa05110	Vibrio cholerae infection	13/699	51/8840	0.000120035	0.0075142	0.00664615	13	60/71/9601/2778/375/11014/10945/537/10312/5335/5578/527/29927
Organismal Systems	Endocrine system	hsa04918	Thyroid hormone synthesis	16/699	75/8840	0.000202138	0.0105449	0.00932674	16	23236/433/821/9601/7184/2778/1388/3309/6906/64764/1385/468/476/5578/7276/481
Human Diseases	Cancer: overview	hsa05208	Chemical carcinogenesis - reactive oxygen species	33/699	226/8840	0.000407365	0.018215	0.0161108	33	5747/1340/51079/8644/4713/27/517/2052/196/2938/513/514/5337/6654/5605/673/4696/5296/119391/1432/54539/1337/2941/4720/1329/506/7381/6391/1345/498/27089/2885/126328
Metabolism	Energy metabolism	hsa00190	Oxidative phosphorylation	23/699	138/8840	0.000472359	0.0184811	0.0163461	23	1340/51079/4713/517/521/513/514/4696/54539/1337/537/4720/1329/10312/506/7381/9551/6391/1345/498/27089/527/126328
Human Diseases	Cardiovascular disease	hsa05415	Diabetic cardiomyopathy	30/699	205/8840	0.000708824	0.0246513	0.0218036	30	23236/183/2597/948/3667/1509/1340/51079/4713/517/25874/513/514/142/4696/5296/1432/54539/1337/4720/1329/506/7381/5578/6391/1345/498/27089/126328/2673
Human Diseases	Cancer: overview	hsa05205	Proteoglycans in cancer	29/699	204/8840	0.0013749	0.0430344	0.038063	29	2719/7448/6194/3480/3481/60/5747/71/287/1975/9475/6383/6608/288/6654/2065/5605/673/967/5296/1432/9138/5335/5578/1499/2885/5962/3339/54776

## Sheet: Table S8
GSEA enriched in snRNA-seq (Hep0 vs. Hep2)
ID	Description	setSize	enrichmentScore	NES	pvalue	p.adjust	qvalue	rank	core_enrichment
hsa01100	Metabolic pathways	248	0.439448	2.95344	1e-10	1.03e-08	8e-09	397	1555/229/10993/27115/1558/6898/635/127/2180/2203/5105/1549/445/1559/8564/1577/1373/5288/1557/1562/570/1548/435/7360/383/4837/32/3034/189/9615/6342/55277/132/6999/2998/3158/7498/348158/2643/5207/8854/2731/6715/5140/763/123876/10243/211/8942/594/2632/5033/169355/6470/1491/2822/10157/51733/10841/116255/2805/51179/9060/54363/6718/3294/3242/64577/11343/4143/51084/10588/8876/5095/6675/107/441024/3081/2…
hsa00982	Drug metabolism - cytochrome P450	15	0.7595	2.61304	1.1963e-07	8.21462e-06	6.38029e-06	46	1555/1558/127/1549/1559/1577/1557/1548
hsa04610	Complement and coagulation cascades	33	0.594557	2.65471	4.19693e-07	2.16142e-05	1.67877e-05	430	735/729/5340/3818/2/10878/2244/731/2160/732/2266/2158/5054/3075/718/5627/727/715/7035/3827/722/1361
hsa00830	Retinol metabolism	16	0.742725	2.64498	8.8233e-07	3.6352e-05	2.82346e-05	98	1555/1558/127/1549/1559/1577/1562/1548/8854
hsa01200	Carbon metabolism	29	0.591728	2.55776	4.26652e-06	0.000146484	0.000113774	378	229/10993/2203/1373/189/2731/6470/2805/51179/54363/5095/8801/847/48/38/51/84706/2806
hsa00260	Glycine, serine and threonine metabolism	12	0.747515	2.398	1.36851e-05	0.000402732	0.000312802	132	10993/635/189/2731/211/6470/1491
hsa04512	ECM-receptor interaction	13	-0.73477	-2.31779	3.30306e-05	0.000850539	0.000660612	267	3655/6696/3685/3915/948/3909/5649/1287/80144
hsa01240	Biosynthesis of cofactors	25	0.567243	2.36391	3.90522e-05	0.000893861	0.000694261	482	8564/7360/6999/2643/10243/211/8942/169355/6470/3242/4143/441024/4522/8630/23498/1503/53354/217
hsa00980	Metabolism of xenobiotics by cytochrome P450	13	0.708045	2.33271	5.27684e-05	0.00108703	0.000844295	304	1555/127/1549/1559/1577/1548/6822/124/1565
hsa00590	Arachidonic acid metabolism	10	0.73683	2.20451	7.43423e-05	0.00139223	0.00108134	245	1555/1558/1559/1557/3248/2053/4051
hsa04260	Cardiac muscle contraction	19	-0.631646	-2.24508	8.7479e-05	0.00150172	0.00116639	246	170712/785/7169/481/477/483/444/55799/783
hsa05204	Chemical carcinogenesis - DNA adducts	13	0.693549	2.28495	0.000118681	0.00188065	0.0014607	46	1558/1549/1559/1577/1557/1562/1548
hsa00380	Tryptophan metabolism	15	0.612967	2.1089	0.000351848	0.0051772	0.00402112	482	8564/6999/8942/169355/64577/1962/847/38/23498/130013/217
hsa04152	AMPK signaling pathway	29	0.498069	2.15292	0.000379071	0.00520591	0.00404343	148	148/2203/5105/51422/2308/32/2998/10891/5207/3479/5520
hsa01230	Biosynthesis of amino acids	21	0.544652	2.15198	0.000499959	0.00643697	0.00499959	378	229/10993/445/1373/435/383/6470/1491/2805/4143/48/84706/2806
hsa04910	Insulin signaling pathway	23	0.52022	2.09232	0.00071334	0.008644	0.00671379	106	2203/5105/51422/2308/32/2998/10891/5140
hsa04922	Glucagon signaling pathway	20	0.550359	2.14874	0.000827236	0.00916811	0.00712086	106	2203/5105/51422/2308/32/2998/10891/5207/5140
hsa00270	Cysteine and methionine metabolism	12	0.64352	2.06439	0.000902118	0.00916811	0.00712086	386	10993/6898/635/1491/2805/4143/2806/1036
hsa05222	Small cell lung cancer	15	-0.611742	-2.03157	0.000934613	0.00916811	0.00712086	364	3673/2272/598/3655/1021/3685/3915/5747/3909/1287
hsa05414	Dilated cardiomyopathy	25	-0.51694	-1.98671	0.000932497	0.00916811	0.00712086	558	4000/3680/6262/27092/60/3673/71/7042/3655/137868/785/8910/7169/3685/6444/1837/55799/783
hsa04310	Wnt signaling pathway	24	-0.529316	-2.00766	0.00101771	0.00952946	0.00740152	155	8313/4088/9475/166336/1501/147111/84133/54894/4919/8549/23236/85407
hsa04146	Peroxisome	20	0.530693	2.07195	0.00164386	0.0145345	0.011289	276	2180/570/189/6342/7498/11001/51179/54363/2053/1962/847
hsa05410	Hypertrophic cardiomyopathy	26	-0.505244	-1.9775	0.0017639	0.0145345	0.011289	395	60/3673/71/7042/3655/137868/785/8910/7169/3685/6444/1837/5563/55799/783
hsa04360	Axon guidance	24	-0.515084	-1.95367	0.00169617	0.0145345	0.011289	241	9475/80031/6092/2048/8829/1946/55740/5747/1630/6091
hsa00010	Glycolysis / Gluconeogenesis	17	0.55137	2.02772	0.00192101	0.0152203	0.0118216	15	229/127/2203/5105
hsa05412	Arrhythmogenic right ventricular cardiomyopathy	22	-0.541858	-2.00851	0.00226817	0.0173053	0.013441	558	4000/3680/6262/27092/60/3673/71/3655/137868/785/8910/1496/3685/6444/1837/55799/783
hsa04971	Gastric acid secretion	13	-0.616942	-1.94611	0.00318506	0.023433	0.0182004	478	3784/2770/60/71/481/3709/477/483/23236/1131
hsa05207	Chemical carcinogenesis - receptor activation	27	0.461784	1.95288	0.00522708	0.0336494	0.0261354	602	1555/2099/3320/367/1956/107/2053/5295/9970/6774/5604/5465/3725/2353/1576/84699/1137/4853
hsa00630	Glyoxylate and dicarboxylate metabolism	11	0.602703	1.87058	0.0051986	0.0336494	0.0261354	312	189/2731/6470/51179/54363/5095/847/48/38
hsa00230	Purine metabolism	15	0.538273	1.85192	0.00513323	0.0336494	0.0261354	365	27115/9615/132/7498/5140/9060/107/5167/5236/50940
hsa00350	Tyrosine metabolism	11	0.598195	1.85658	0.00580572	0.0362418	0.028149	466	6898/127/2805/3242/3081/124/2806/125
hsa04931	Insulin resistance	23	0.446716	1.79669	0.00744642	0.0451166	0.035042	96	5105/51422/2308/32/2998/10891/11001
GSEA enriched in snRNA-seq (Hep0 vs. Hep9)
ID	Description	setSize	enrichmentScore	NES	pvalue	p.adjust	qvalue	rank	core_enrichment
hsa01100	Metabolic pathways	384	0.425854	2.86934	1e-10	8.36667e-09	6.73684e-09	522	1558/1555/27115/1576/1559/635/6898/5105/55277/348158/2180/123876/10993/1557/10243/127/1562/9615/1577/8564/2203/51733/5033/10157/1549/570/445/1491/5288/1373/4837/229/3242/5207/6342/8854/2632/6999/32/316/10135/211/84706/3081/2328/7498/1548/5095/383/6716/2643/1807/9060/2805/6715/594/130013/3158/116255/125/435/8613/10840/54363/1571/6470/2998/169355/2822/54988/79071/57134/8876/11343/3290/2053/83539/91…
hsa00830	Retinol metabolism	19	0.801554	2.87806	8.4401e-10	5.29616e-08	4.26447e-08	411	1558/1555/1576/1559/127/1562/1577/1549/8854/316/1548/125/7366/8630/216
hsa00982	Drug metabolism - cytochrome P450	21	0.773035	2.83995	1.10465e-09	5.54534e-08	4.46511e-08	423	1558/1555/1576/1559/1557/127/1577/1549/316/2328/1548/125/1571/7366/2329/2330
hsa05204	Chemical carcinogenesis - DNA adducts	19	0.759588	2.72738	4.51384e-08	1.88829e-06	1.52045e-06	238	1558/1576/1559/1557/1562/1577/1549/64816/1548/1571/6822/3290
hsa04976	Bile secretion	28	0.673497	2.72801	5.36056e-08	1.92215e-06	1.54771e-06	391	1576/8647/8671/570/5244/6580/6822/366/3781/64240/64241/3949/107/7366/10998/10864/10599
hsa00980	Metabolism of xenobiotics by cytochrome P450	17	0.759283	2.65367	1.70861e-07	5.36077e-06	4.31649e-06	238	1555/1576/1559/127/1577/1549/1548/125/1571/6822/3290
hsa00590	Arachidonic acid metabolism	12	0.771941	2.40468	3.79974e-06	0.000105971	8.53275e-05	283	1558/1555/1559/1557/1571/2053/3248/22949
hsa01240	Biosynthesis of cofactors	34	0.562034	2.39779	1.13829e-05	0.00028571	0.000230053	366	10243/8564/3242/6999/211/2643/6470/169355/9104/7360/441024/4522/4143/7366/8630
hsa00380	Tryptophan metabolism	15	0.711284	2.37297	2.86363e-05	0.000653429	0.000526141	647	8564/6999/316/130013/169355/38/64577/1962/55526/4129/847/8942
hsa01230	Biosynthesis of amino acids	29	0.566761	2.29278	4.48e-05	0.000937066	0.000754526	332	10993/445/1491/1373/229/84706/383/2805/435/6470/5053/4143
hsa00350	Tyrosine metabolism	12	0.724977	2.25838	5.44573e-05	0.00105145	0.000846624	176	6898/127/3242/316/3081/2805/125
hsa02010	ABC transporters	19	0.646019	2.3196	8.14157e-05	0.00145967	0.00117532	906	8647/5244/10351/10060/23460/64240/64241/10349/10350/5825/19/5243/1244/9429/23461/8714
hsa00140	Steroid hormone biosynthesis	15	0.685594	2.28726	9.97971e-05	0.00166994	0.00134463	366	1576/1577/6716/6715/1571/3290/9420/7366/8630
hsa04936	Alcoholic liver disease	35	0.516821	2.22819	0.000124883	0.00193623	0.00155905	282	2308/51422/127/10891/32/2309/125/1571/3929/4217/2920/5465/727
hsa04152	AMPK signaling pathway	47	0.467324	2.16143	0.000131139	0.00193623	0.00155905	195	148/2308/5105/51422/10891/2203/5207/32/3953/5520/3479/2309/2998
hsa04610	Complement and coagulation cascades	38	0.494275	2.17246	0.00014037	0.00195738	0.00157608	375	735/731/729/5054/5340/1361/10878/732/5627/2160/715/2158/2266/727/2153/3818/722/3075
hsa01200	Carbon metabolism	37	0.50362	2.19769	0.000268597	0.00354831	0.0028571	289	10993/2203/1373/229/84706/5095/2805/54363/6470/9104/51179/8801/38
hsa00260	Glycine, serine and threonine metabolism	13	0.672818	2.17191	0.000427932	0.00537055	0.00432437	281	635/10993/1491/211/6470/29958
hsa04922	Glucagon signaling pathway	26	0.547617	2.16609	0.000605622	0.0069096	0.00556361	268	2308/5105/51422/10891/2203/5207/32/2998/23235/5465
hsa00983	Drug metabolism - other enzymes	21	0.583677	2.14429	0.000592118	0.0069096	0.00556361	490	1576/51733/1549/7498/1548/1807/1571/7366/1806/978/151531
hsa05168	Herpes simplex virus 1 infection	98	-0.324018	-1.81449	0.0010387	0.0113354	0.00912723	1505	5610/91120/7157/51710/162963/57677/442319/6428/342892/581/92285/7574/7694/10781/390927/84436/147657/3107/90338/57209/9668/57711/147660/84765/84527/7711/22835/9831/284349/148206/57506/54811/100289678/84914/163131/284459/163227/91661/54807/598/199777/147923/5451/170960/5296/7617/730051/90987/374900/9310/81856/6892/2923/339500/6885/3105/255403/55422/170959/7594/440515/7678/9534/5819/7644/6732/90233/…
hsa04512	ECM-receptor interaction	12	-0.634448	-1.97634	0.00145812	0.0152495	0.0122789	638	1280/3655/255743/948/80144/7448/5649
hsa00230	Purine metabolism	23	0.53365	2.02675	0.00189583	0.0190341	0.0153263	358	27115/9615/7498/9060/132/50940/5236/5167/107
hsa00270	Cysteine and methionine metabolism	20	0.542691	1.96317	0.00198194	0.0191334	0.0154062	332	635/6898/10993/1491/2805/23743/4143
hsa00280	Valine, leucine and isoleucine degradation	13	0.62449	2.01591	0.00212616	0.0197654	0.0159151	893	316/5095/594/3158/38/1962/64902/34/36/3032
hsa00010	Glycolysis / Gluconeogenesis	13	0.614109	1.98239	0.00285215	0.0255675	0.0205869	319	5105/127/2203/229/125/5236
hsa00120	Primary bile acid biosynthesis	10	0.665591	1.9601	0.00345498	0.0289067	0.0232757	936	570/6342/9420/10998/3295/51302/1109/8309/1582
hsa00220	Arginine biosynthesis	12	0.616456	1.92032	0.00344835	0.0289067	0.0232757	182	445/1373/84706/383/2805/435
hsa05322	Systemic lupus erythematosus	12	0.603644	1.88041	0.0045139	0.036548	0.0294285	282	735/731/729/732/715/727
hsa04910	Insulin signaling pathway	36	0.414308	1.80171	0.00490869	0.0385026	0.0310023	216	2308/5105/51422/10891/2203/32/2998/10580
hsa00620	Pyruvate metabolism	15	0.57878	1.93091	0.00616092	0.0443513	0.0357117	686	5105/127/32/125/38/98/130/3945/5091
hsa04918	Thyroid hormone synthesis	19	-0.524713	-1.9005	0.0061982	0.0443513	0.0357117	1161	481/7276/5578/476/468/1385/64764/6906/3309/1388/2778/7184/9601/821/433/23236
hsa05110	Vibrio cholerae infection	16	-0.540336	-1.87748	0.00653784	0.0443513	0.0357117	1155	29927/527/5578/5335/10312/537/10945/11014/375/2778/9601/71/60
hsa04931	Insulin resistance	29	0.454912	1.8403	0.00650425	0.0443513	0.0357117	268	2308/5105/51422/10891/32/11001/2998/6774/5465
hsa05207	Chemical carcinogenesis - receptor activation	49	0.368899	1.72358	0.00590846	0.0443513	0.0357117	497	1555/2099/1576/1956/6774/367/2053/3320/5465/9970/107/7366/5604/2353/5295/1137

## Sheet: Table S9
Feature (Hep0)	Importance (Hep0)	Feature (Hep2)	Importance (Hep2)	Feature (Hep9)	Importance (Hep9)
ESR1	0.00396919	CACNB2	0.00212806	AFP	0.000236833
AC004160.1	0.00387229	BICC1	0.00198248	PEG10	0.000142936
GHR	0.00312497	ZFPM2_AS1	0.00196332	GPC3	0.000131638
ALDOB	0.00302232	NKD1	0.00195983	H19	0.000107451
BAAT	0.00249178	PDE4D	0.0019579	IGF2BP2	8.90733e-05
AC010280.1	0.0024915	ROBO1	0.00192456	HS6ST2	8.50804e-05
CGNL1	0.00219057	RUNX1	0.00159298	SLCO1B3	7.90618e-05
ACSM2B	0.00209409	TRPM3	0.00131284	AGT	7.46221e-05
TENM2	0.0019888	ESRRG	0.00129472	RHEX	6.79571e-05
ALDH1A2	0.00195796	ASAP1	0.00128787	ACSL4	6.78922e-05
PFKFB1	0.00195513	LINC02506	0.00122218	MBNL3	6.58197e-05
TAT	0.00189282	NTM	0.00120087	COL5A2	6.37285e-05
PPARGC1A	0.00187432	CPA6	0.00118557	ROBO1	6.09851e-05
BHMT	0.00182039	IGF2BP2	0.00117407	ARID3A	5.91941e-05
AC018467.1	0.00179543	LINC02476	0.00116016	OVOL2	5.84511e-05
G6PC	0.00165953	DISC1	0.00114148	BCHE	5.61441e-05
AC022784.1	0.00156957	LINC00894	0.00111503	IGF2	5.57512e-05
FTL	0.00153186	AC013652.1	0.00108487	APOA1	5.42634e-05
SLC38A4	0.00149464	PRKN	0.00108146	PEG3	5.30145e-05
CPS1	0.0014459	RHOBTB1	0.00108123	APOE	4.96121e-05
HAO1	0.0014071	AC233296.1	0.00107858	APOA2	4.78213e-05
ACSL1	0.00140674	LINC01608	0.00104971	MEP1A	4.64057e-05
CADM1	0.00139434	SNTG1	0.00101283	RALYL	4.51216e-05
LEPR	0.00136046	ALDOB	0.00100107	KCNT2	4.46775e-05
GPC6	0.00129681	DYNC1I1	0.00098818	VTN	4.27103e-05
ADH4	0.00127946	CTNND2	0.000955998	KCNJ3	4.20477e-05
CYP2C19	0.00126814	FRAS1	0.000953828	SERPINA1	3.96808e-05
PDE7B	0.00123012	PLCB1	0.000919378	FRAS1	3.93578e-05
MT_CO3	0.00119043	ACSS3	0.00090859	PPP1R9A	3.77026e-05
MT_CO2	0.00117627	LNCAROD	0.000884097	DCDC2	3.63797e-05
FOXP2	0.00117416	AC099520.1	0.000854317	HIF3A	3.49927e-05
CTNNA3	0.00113892	MIR4300HG	0.00085274	KIF6	3.42706e-05
GDA	0.00110838	DLEU1	0.000833256	LNCAROD	3.4116e-05
SLCO1B1	0.00107165	ASPH	0.000830707	ELOVL2	3.40381e-05
LINC02027	0.00106121	CHRM3	0.0008291	PDE4D	3.38189e-05
AASS	0.00101645	CACNA2D3	0.00082625	PKHD1	3.36205e-05
SDS	0.00101041	COL4A5	0.000822924	SLCO1B1	3.34825e-05
APOA2	0.0010076	GPC3	0.000812633	RPS18	3.34255e-05
WDR72	0.00100757	PPP1R9A	0.000771459	PHYHIPL	3.05513e-05
CPED1	0.00100576	PRKAA2	0.000745166	RPS27A	2.9291e-05
MLIP	0.000975855	CEMIP2	0.000707704	RPL8	2.81169e-05
PKHD1	0.000973819	CADM1	0.000703672	CTNND2	2.79689e-05
SLC28A1	0.00095087	CASC15	0.000636442	RPL28	2.7833e-05
MT_ND4	0.000942296	FKBP5	0.000620612	AKR1D1	2.7652e-05
FOXO1	0.000939307	MAP2	0.000615299	HSP90AB1	2.71648e-05
IL1RAPL2	0.000928769	AC060765.2	0.000605173	RPS19	2.68489e-05
MT_ATP6	0.000911365	SDK1	0.000598847	RPL36	2.60518e-05
WDPCP	0.000907319	AC116049.2	0.000575149	CPS1	2.45434e-05
FMO5	0.00087538	AF279873.3	0.000566096	RPS28	2.36088e-05
MT_CO1	0.000845166	GRK3	0.000539579	RUNX1	2.34792e-05
GYS2	0.000840194	AL035401.1	0.000539425	FTL	2.33948e-05
MT_CYB	0.00083541	AC092957.1	0.000539041	ADH1A	2.29481e-05
APOC1	0.000776968	AL390957.1	0.000534438	AL023755.1	2.28894e-05
MT_ND3	0.000770078	PHACTR1	0.000511703	PLCB1	2.24273e-05
SLC2A9	0.000764177	LRP1B	0.000505635	RPL18	2.21139e-05
ERRFI1	0.00074051	LAMC1	0.000499686	ALB	2.08237e-05
RUNX1	0.000722425	LINC02163	0.000499635	ZNF83	2.06511e-05
APOA1	0.000715366	RASAL2	0.000498516	DLK1	2.03591e-05
CYP2A7	0.000703502	ANKS1B	0.000495717	SSBP2	1.98544e-05
MT_ND1	0.000697793	ERRFI1	0.000485252	FKBP5	1.95888e-05
ZFPM2_AS1	0.000697395	GHR	0.000481394	FIGN	1.87624e-05
ALB	0.000695224	MIR2052HG	0.000476475	ANGPTL8	1.86511e-05
PCK1	0.000679641	TSC22D1	0.000469072	LINC02476	1.84851e-05
SLC22A25	0.000670901	NAV3	0.000466904	AFF3	1.8168e-05
INSIG1	0.000668339	MME	0.000463154	RASAL2	1.73748e-05
PROX1_AS1	0.000631993	LINC01524	0.000458782	A2M	1.70649e-05
MT_ND2	0.000629636	ROR1	0.000454629	STXBP6	1.70647e-05
RGN	0.000626239	AL691420.1	0.000453121	RPS24	1.68452e-05
KYNU	0.000620113	TEX41	0.00044675	TTR	1.67971e-05
KMO	0.000613054	LINC01446	0.000432744	AP005262.2	1.67111e-05
SRD5A1	0.000581765	DTNA	0.000431102	GPC6	1.6465e-05
LTBP1	0.000557585	ZNF704	0.000426835	RPS11	1.64053e-05
GPC3	0.000537003	MID1	0.000425731	ACSL1	1.59658e-05
XDH	0.000528764	GPC6	0.000421255	SNTG1	1.58752e-05
APOE	0.000514629	TENM2	0.000419489	RANBP17	1.55026e-05
ALDH1L1	0.000501317	PCSK5	0.000408025	PLXNC1	1.51887e-05
ROBO1	0.000474911	MAP4K4	0.000407851	EEF1A1	1.50848e-05
APOC3	0.00047372	RGSL1	0.000405519	DOK6	1.48225e-05
AL136456.1	0.00047209	SLCO1B3	0.000401339	RPL13A	1.46798e-05
KCNT2	0.000461277	RHBG	0.000390964	ENSA	1.4548e-05
ABCC9	0.000453185	AC007319.1	0.000385545	SEMA6D	1.44969e-05
CACNB2	0.000448713	SEMA6D	0.000382561	OTUD7B	1.43035e-05
VTN	0.000426083	AC012494.1	0.000381643	ACSM2B	1.42273e-05
GCH1	0.000419827	LGR5	0.000380655	KYNU	1.40319e-05
KCND3	0.000413502	GLUL	0.000376457	RPLP0	1.39468e-05
SERPINA1	0.000409275	NRXN3	0.0003686	MAP4K4	1.3943e-05
ALAS1	0.000404355	GALNT18	0.000362199	PPP1R1C	1.37683e-05
HSD17B13	0.000404076	CTNNA3	0.000359776	IGF1R	1.36504e-05
MYRIP	0.000391823	MAGI2	0.00035428	PRKN	1.35398e-05
LNCAROD	0.000391775	AC106729.1	0.00034197	AL008633.1	1.27034e-05
LBP	0.000389315	ACSL1	0.000341346	RPS15	1.2701e-05
CLDN14	0.000387641	PIEZO2	0.000340361	RPL37A	1.23323e-05
CYP3A4	0.00038387	KIF26B	0.000338939	GHR	1.22908e-05
TENM1	0.000377526	SYN3	0.000336319	RPLP1	1.22455e-05
ESRRG	0.00037282	ALDH1L1	0.000335574	FOXO1	1.22084e-05
CYFIP2	0.000367296	ZCCHC7	0.000333515	MMP11	1.21862e-05
IGF2BP2	0.000357554	SGCD	0.000332985	BICC1	1.20281e-05
LPIN2	0.000350085	KCNT2	0.000329923	SLCO1B7	1.20188e-05
ZCCHC7	0.000349639	ARHGEF3	0.000329641	AC004160.1	1.1934e-05
FKBP5	0.000348664	LINC01622	0.00032742	ALDOB	1.1869e-05
RPLP1	0.00034612	NKAIN2	0.00032623	RPS2	1.14195e-05
CTH	0.000342052	ESR1	0.000323613	ZCCHC7	1.13816e-05
LINC00598	0.000341932	AC011029.1	0.000314994	RPL13	1.12651e-05
ASAP1	0.00033131	CASK	0.000314868	RPS5	1.1252e-05
DYNC1I1	0.000328152	AKR1C2	0.00031425	RPS10	1.11872e-05
FTH1	0.000327284	TRIO	0.000311764	CGNL1	1.09634e-05
TTTY14	0.000323399	ENAH	0.000308867	RPL23	1.06915e-05
GREM2	0.000314037	LINC02241	0.000304207	RPL27A	1.06737e-05
LINC00862	0.000312212	RNF43	0.000302745	COL2A1	1.04799e-05
ABCA9	0.000311338	LINC02109	0.000295702	DLEU1	1.0461e-05
ADAMTS17	0.00031009	LINC02484	0.000291663	SDS	1.02755e-05
IDO2	0.000305139	ACSM2B	0.00029095	FMO5	1.02222e-05
RAPGEF5	0.00030354	PTPRD	0.000288887	TAT	1.01797e-05
RPL28	0.000302287	PALLD	0.00028624	DNM3	1.01286e-05
SLCO1B3	0.000301009	AC011246.1	0.000282717	APOC3	9.90875e-06
NNMT	0.000300023	CNTNAP2	0.000280967	ADH4	9.86134e-06
GLUL	0.000297586	FMO5	0.000279255	APOC1	9.81589e-06
CYP3A43	0.000289562	CTNNA2	0.000275977	RPS21	9.77307e-06
TRIO	0.000286311	SDS	0.000275067	CEBPA	9.66821e-06
FGB	0.000285859	PTPN14	0.0002734	LRRC1	9.41011e-06
AL023755.1	0.000278214	GPC5	0.000271075	MYRIP	9.26883e-06
RPS19	0.000274075	MBNL3	0.000269206	FGB	9.17592e-06
BICC1	0.00027159	TNFRSF19	0.000268049	SOX4	9.12096e-06
EEF1A1	0.000265873	LINC02055	0.00026735	RPS27	8.99767e-06
DAB1	0.00026472	MCTP1	0.000267333	TRIO	8.80763e-06
PDE11A	0.000263922	ALDH1A2	0.000266967	XIST	8.80755e-06
LINC01344	0.000261982	LAMA3	0.000266808	VPS45	8.70772e-06
NCKAP5	0.000257524	SNAP25_AS1	0.000266447	PLPPR1	8.66615e-06
SNTG1	0.000249918	LINC00355	0.00026605	SLC22A25	8.57887e-06
ORM1	0.000248996	AFF3	0.000264513	HSP90AA1	8.57402e-06
MAGI2	0.000246602	FOXO1	0.000263756	TTTY14	8.5406e-06
RPL13A	0.000245072	DCC	0.000259629	CPA6	8.48272e-06
RPL13	0.000243716	NPSR1_AS1	0.000254707	HP	8.39726e-06
DLGAP2	0.000237143	MYRIP	0.0002545	CTNNA3	8.3461e-06
SLCO1B7	0.000233097	CASC9	0.000253349	BAAT	8.30094e-06
AP000331.1	0.000231222	ACSL4	0.000252117	LINC02027	8.25615e-06
GOT1	0.000230365	TAT	0.000250937	ALDH1A1	8.21133e-06
CFHR4	0.000230321	EPHB2	0.000249857	MAP2	8.12661e-06
AC024230.1	0.000227702	AC004160.1	0.000249531	AC010280.1	8.1228e-06
NAMPT	0.000226297	LINC01344	0.00024868	AASS	7.98551e-06
NBPF12	0.000226254	ALB	0.000248428	WDR72	7.94174e-06
PPP1R9A	0.000224856	FHOD3	0.000243696	BHMT	7.93222e-06
ACSL4	0.000214295	SLC13A3	0.000243402	MT2A	7.88385e-06
NKD1	0.000207386	PKHD1	0.000241494	FMNL2	7.83767e-06
MAP3K20	0.000205502	RELN	0.000241309	CD36	7.79105e-06
DISC1	0.000205179	TMEM132D	0.000237539	LINC01344	7.6601e-06
TDO2	0.00020485	ROBO2	0.000234379	CFHR4	7.65882e-06
CAPN12	0.000204098	AL022151.1	0.000228459	CCSER1	7.65643e-06
CTNND2	0.000203828	GREM2	0.000227749	PPARGC1A	7.61729e-06
TAFA5	0.000203482	GRID1	0.000222589	AL136456.1	7.61192e-06
IGF1	0.000202742	MT_CO3	0.00022109	GAPDH	7.56868e-06
AC007221.1	0.000202582	SLCO1B7	0.000218789	LINC02506	7.56866e-06
SH3GL3	0.000202387	SH3RF3	0.000215638	NCKAP5	7.47794e-06
P4HA1	0.000199151	MDGA2	0.000213213	NAMPT	7.43007e-06
A2M	0.000198241	PGC	0.000212695	TENM2	7.34272e-06
PDE4D	0.000197389	SGCE	0.000212394	NRG3	7.33535e-06
NTM	0.000195476	SGCZ	0.000210782	SLC38A4	7.20426e-06
LINC01482	0.000192418	TMEM178B	0.000203357	PCK1	7.11404e-06
ADCY1	0.000189448	PPARGC1A	0.000202925	GMDS	7.1105e-06
PRKN	0.000188907	MT_ND1	0.000202278	MLIP	7.06526e-06
LURAP1L	0.000187704	AC008825.1	0.000196125	AC099520.1	7.06217e-06
MFSD2A	0.000186132	LINC01967	0.000194855	RPS14	7.01716e-06
RPS18	0.000185714	PLPPR1	0.000194408	MIF	6.97209e-06
FLG_AS1	0.00018428	SOBP	0.000193818	ERRFI1	6.88488e-06
MAP2	0.000183827	AC114316.1	0.000192856	CEMIP2	6.78588e-06
PLCB1	0.000181576	CPS1	0.000192587	LRP1B	6.69491e-06
HP	0.000180202	CACNA1D	0.000192244	GPC5	6.69376e-06
RGSL1	0.000178303	MT_CO2	0.00019119	AC034139.1	6.65165e-06
ASPH	0.000176417	AL136456.1	0.000189552	ELOVL5	6.63953e-06
STK39	0.000172635	MT_ATP6	0.000185752	SLC2A9	6.60769e-06
TRPM3	0.000168339	PRICKLE2	0.000185224	KLHL29	6.60651e-06
GDPD4	0.000167445	AC011287.1	0.000185163	LDLR	6.60364e-06
LINC00886	0.000167183	FGF13	0.000185142	CACNA2D3	6.60294e-06
AC060765.2	0.000166694	LINC02315	0.000184879	UBAP2	6.56771e-06
LINC02232	0.000164705	MET	0.00018427	RPL35	6.52016e-06
RBP4	0.000162895	LINC02267	0.000183402	RPL39	6.51802e-06
PER3	0.000161705	KCND3	0.0001831	MAGI2	6.51565e-06
LINC00894	0.000158624	EFNA5	0.000181049	PTPN14	6.51526e-06
RHOBTB1	0.000157217	PCK1	0.000180221	ESR1	6.51077e-06
MEG8	0.000157137	BAAT	0.000179249	PLOD2	6.47083e-06
LRP1B	0.000156505	AL136114.1	0.000177259	RHOBTB1	6.46698e-06
LINC00907	0.000156464	MT_CO1	0.000176695	ADGRL2	6.42285e-06
MAP4K4	0.000154476	IL1RAPL1	0.000173427	PROX1_AS1	6.41881e-06
RPL8	0.000153977	WWTR1	0.000173187	ALDH1L1	6.37899e-06
FMNL2	0.000153075	MT_CYB	0.000172894	TENM1	6.29008e-06
AKR1D1	0.00015285	MEG3	0.000170203	SQSTM1	6.23668e-06
CRP	0.000152724	FGFR2	0.000168383	HSD17B13	6.23209e-06
GMDS	0.00015184	MT_ND4	0.000167595	AL691420.1	6.18475e-06
HRG	0.000150845	AC024230.1	0.000166055	MT1G	6.05646e-06
CHST9	0.000148981	CD36	0.000165568	GLUL	6.05392e-06
SAA1	0.000148241	ATRNL1	0.000164666	PPM1L	6.00787e-06
PCSK5	0.000147918	FAM155A	0.000163214	RPS4X	5.96747e-06
ZNF385D	0.000144488	IGF2BP3	0.000161438	AC233296.1	5.95937e-06
ALDH1A1	0.000144401	LINC02542	0.000160862	PDE7B	5.86636e-06
DTNA	0.000143772	FRMD3	0.000160129	RIMS2	5.77514e-06
RPL41	0.000142267	WDPCP	0.000159991	GSTA1	5.7392e-06
CACNA2D3	0.00014139	ZNF385D	0.000159106	LINC02484	5.73449e-06
VNN1	0.000140577	KLHL29	0.000157236	NAV3	5.73399e-06
RPS27	0.000139578	AC083837.1	0.000153829	LEPR	5.73117e-06
CEMIP2	0.000139436	A2M	0.000151945	FGFR2	5.6892e-06
H19	0.00013859	LINC01414	0.000151607	TIMP3	5.68876e-06
SOD2	0.000138493	MT_ND3	0.0001511	TXNRD1	5.68718e-06
FRAS1	0.000137905	AL136119.1	0.000150887	LINC01322	5.68575e-06
BACH2	0.000134156	CSMD1	0.000149621	TUBB	5.55733e-06
RPS28	0.00013266	GNGT1	0.000149382	SRD5A1	5.54595e-06
TGM2	0.000129593	CYP2A7	0.000146756	FGF12	5.46708e-06
CEP70	0.000129068	KCNQ1OT1	0.000145194	TDO2	5.45731e-06
RPL35	0.000128617	MEG8	0.000145112	RPLP2	5.41697e-06
MET	0.000126458	HSP90AA1	0.000144935	LINC00907	5.41526e-06
AC011287.1	0.000126349	KAZN	0.000144653	LINC00470	5.36729e-06
RASAL2	0.000126268	NR2F1_AS1	0.000143877	SOBP	5.36185e-06
TTR	0.000126145	IL1RAPL2	0.000143792	MEG3	5.32063e-06
LINC02476	0.000125382	ADH4	0.000142436	RPL18A	5.32036e-06
DCC	0.000123631	CADM2	0.0001414	CHST9	5.31532e-06
NPAS2	0.000122763	CGNL1	0.000139061	ESRRG	5.27787e-06
HPGD	0.000119752	AC108690.1	0.000138891	SERPINE1	5.27432e-06
LDLR	0.000119305	AL035446.2	0.000137618	CASC19	5.27017e-06
GANC	0.000118933	AL008633.1	0.000136742	ROMO1	5.23345e-06
PPM1L	0.000118862	WNK2	0.000136485	GDA	5.23075e-06
AC233296.1	0.000116721	CDH9	0.000136266	PBX1	5.13802e-06
ENSA	0.000116684	ADGRL2	0.000135594	CYFIP2	5.09103e-06
ACSS3	0.000115669	GMDS	0.000134812	RPL17	5.04599e-06
MEG3	0.000114598	MT_ND2	0.000133968	LINC00598	5.00086e-06
MT2A	0.000113701	SERPINA1	0.000133687	ALDH1A2	4.9569e-06
ARNT	0.00011334	NRCAM	0.000133441	FTH1	4.94694e-06
SLC15A1	0.000113186	CARD18	0.000132583	ALAS1	4.90781e-06
GPC5	0.000112884	PDE7B	0.000130065	LINC01934	4.90117e-06
RPL10	0.000112848	BHMT	0.000129187	HAMP	4.89641e-06
CHRM3	0.000112589	AC009271.1	0.000128786	LINC02163	4.86135e-06
RPS5	0.000112488	LHFPL2	0.000128641	RPL11	4.85469e-06
LINC01608	0.000111756	LINC01748	0.000128317	ADAMTS17	4.81756e-06
ADGRL2	0.00011164	LEPR	0.000127962	NEBL	4.81491e-06
MIR4300HG	0.000110895	FRMD4A	0.000127293	FOXP2	4.81433e-06
KCNN2	0.000110688	UBAP2	0.000126604	NPAS2	4.77124e-06
HSP90AA1	0.000110498	ADAMTS17	0.000124661	WDPCP	4.76888e-06
LAMC1	0.00011049	NAMPT	0.000124377	RGN	4.76776e-06
RANBP17	0.000108691	MIR646HG	0.00012425	SORCS2	4.72611e-06
CREB3L3	0.000108245	FOXP2	0.00012407	TAFA5	4.72539e-06
SAA4	0.000108137	AC090015.1	0.000122762	MIR646HG	4.72451e-06
UAP1	0.000107597	AL591501.1	0.000122523	RPL41	4.71717e-06
CTNNA2	0.00010649	AP005230.1	0.000122221	AC002377.1	4.71601e-06
LINC02484	0.000106324	ZNF83	0.000119905	HMGCS1	4.67568e-06
KCNMA1	0.000105741	PRAG1	0.000118433	CYP2A7	4.63466e-06
RPL37	0.000105112	SLCO1B1	0.000118144	NBPF12	4.63286e-06
CPA6	0.000104089	DPP10	0.000118014	LTBP1	4.58996e-06
CASC15	0.000101637	IGFBP1	0.000117045	LINC01488	4.58976e-06
RPL18	0.000101487	PTP4A1	0.000116995	IL1RAPL2	4.58895e-06
IL1RAPL1	9.95774e-05	RASEF	0.000116897	MT1X	4.54666e-06
RPL37A	9.91677e-05	H19	0.000116036	RPS16	4.54405e-06
LINC02163	9.91213e-05	AL139023.1	0.00011493	SERF2	4.53787e-06
CASK	9.79546e-05	SQSTM1	0.00011457	MRC1	4.49675e-06
RPS2	9.67965e-05	AC242426.2	0.000113963	ADARB2	4.44912e-06
RELN	9.64966e-05	RGN	0.000113312	LINC01622	4.40612e-06
KLHL29	9.58682e-05	AC022784.1	0.000112163	RPL37	4.40274e-06
NAV3	9.58419e-05	SLC38A4	0.000111492	COL4A5	4.40242e-06
RPS14	9.57845e-05	TXNRD1	0.000111406	MET	4.35674e-06
AC116362.1	9.47813e-05	NEDD9	0.000111246	AKR1C1	4.35554e-06
NUBPL	9.47546e-05	AC021723.2	0.000110146	RPS23	4.35401e-06
CACNA1D	9.26808e-05	TACC1	0.000110017	FAU	4.35376e-06
AC083837.1	9.21983e-05	AC106744.1	0.00010994	IGHG4	4.31401e-06
SCD	9.04314e-05	ALDH1A1	0.000109882	RPL30	4.30965e-06
SGCZ	9.02804e-05	CHST15	0.00010964	AL136114.1	4.26984e-06
FGFR2	8.9651e-05	PACRG	0.000109142	THSD7A	4.26535e-06
SERPINE1	8.80751e-05	DLG5	0.000109058	PTGES3	4.26358e-06
RHBG	8.80322e-05	FGB	0.000108278	MT_CO1	4.26125e-06
CRIM1	8.79335e-05	GDA	0.000108189	ANKS1B	4.22125e-06
RPLP0	8.72e-05	PREX2	0.000107909	CPED1	4.22056e-06
CNTNAP2	8.69096e-05	AC098617.1	0.000107868	CACNB2	4.2186e-06
PHACTR1	8.63579e-05	MT2A	0.000107844	RPL38	4.17448e-06
FGF13	8.62683e-05	PFKFB1	0.000107612	CREB3L3	4.13276e-06
ARHGEF3	8.56877e-05	CCDC170	0.000105307	MTUS2	4.12467e-06
AF279873.3	8.47158e-05	EGLN1	0.000105211	RPS20	4.12401e-06
AC092071.1	8.44033e-05	PBX1	0.000105123	DPP10	4.1235e-06
TRIM55	8.37927e-05	APOA1	0.000104726	HSPB1	4.08047e-06
IGFBP1	8.3131e-05	AL139042.1	0.000104695	RPL19	4.0799e-06
RPL19	8.29526e-05	NCKAP5	0.000103399	TMSB10	4.07955e-06
AKR1C1	8.25844e-05	SGO1_AS1	0.000103355	LGR5	4.03696e-06
SQSTM1	8.24544e-05	AC010280.1	0.000103047	SLC28A1	4.03438e-06
LINC02506	8.22615e-05	AC018467.1	0.000102752	ABCA9	3.99478e-06
XIST	8.20849e-05	PHYHIPL	0.000102647	JAZF1	3.99137e-06
PTP4A1	8.19546e-05	HP	0.000102192	LINC00894	3.99089e-06
MCTP1	8.11185e-05	SLC28A1	0.000102173	CASK	3.99007e-06
RPL36	8.10644e-05	SOX4	0.000101929	TSC22D1	3.98965e-06
LAMA3	8.0608e-05	AP000829.1	0.000100266	LPIN2	3.94694e-06
SDK1	8.06014e-05	SLC2A9	9.96256e-05	LINC02336	3.94632e-06
AL691420.1	7.92957e-05	LINC02027	9.94695e-05	CEP70	3.85551e-06
GNGT1	7.92002e-05	MLIP	9.93935e-05	RBP4	3.85264e-06
MME	7.86661e-05	RAPGEF5	9.90816e-05	AC011287.1	3.8526e-06
AC116049.2	7.81325e-05	HAO1	9.89892e-05	MME	3.85178e-06
RPL27A	7.74437e-05	NPAS2	9.85582e-05	UPP2	3.85099e-06
RPS16	7.74078e-05	NNMT	9.80176e-05	MT_ND4	3.84925e-06
PIEZO2	7.72644e-05	G6PC	9.76701e-05	P4HA1	3.84896e-06
RPLP2	7.72601e-05	AL117329.1	9.7399e-05	KMO	3.81309e-06
LINC01524	7.71877e-05	FBXL7	9.69379e-05	AL031073.2	3.81248e-06
AC034139.1	7.68397e-05	HSPD1	9.66323e-05	DISC1FP1	3.8073e-06
RPS8	7.6776e-05	AC002377.1	9.65016e-05	AL136119.1	3.80498e-06
RPS15	7.67744e-05	XIST	9.62347e-05	USP53	3.80374e-06
FRMD4A	7.66365e-05	FAT1	9.61163e-05	ID2	3.80351e-06
RPL7A	7.66134e-05	NEBL	9.50461e-05	PER3	3.76336e-06
MID1	7.63241e-05	DCDC2	9.50128e-05	GOT1	3.76247e-06
COL4A5	7.61851e-05	AC097515.1	9.49174e-05	NKD1	3.76193e-06
GPAT3	7.58107e-05	DNM3	9.3576e-05	AC022784.1	3.76042e-06
TSC22D1	7.53207e-05	ADAMTS6	9.31699e-05	CADM1	3.7181e-06
SPSB1	7.51569e-05	VTN	9.16591e-05	MT_CO3	3.7174e-06
AKR1C2	7.4477e-05	INSIG1	8.94996e-05	CLU	3.71655e-06
LINC02542	7.39731e-05	DAB1	8.83469e-05	TRPM3	3.71349e-06
PLPPR1	7.38961e-05	CEP70	8.81405e-05	CYP3A4	3.66952e-06
RPL30	7.31748e-05	PAG1	8.64466e-05	FAT1	3.669e-06
CCDC146	7.30775e-05	CRIM1	8.50935e-05	ADCY1	3.66855e-06
LINC01151	7.24941e-05	NOTUM	8.48021e-05	IGF2BP3	3.66721e-06
JAZF1	7.21034e-05	AL122003.2	8.38486e-05	DTNA	3.66669e-06
RPSA	7.1808e-05	AL110292.1	8.339e-05	HSPA1A	3.58121e-06
IGKC	7.17986e-05	SORCS1	8.33255e-05	CHI3L1	3.53299e-06
DLGAP1	7.16112e-05	AC110614.1	8.31907e-05	RPL10	3.52642e-06
OTUD7B	7.10836e-05	WDR72	8.31316e-05	AC007221.1	3.48742e-06
KCNJ3	7.09843e-05	RNLS	8.24647e-05	RHBG	3.48684e-06
AC016745.1	7.01801e-05	KCNQ1	8.17898e-05	SLC25A21	3.48493e-06
PPP1R1C	7.00298e-05	FMNL2	8.15471e-05	AC083837.1	3.48438e-06
PRKAA2	6.99056e-05	AFF2	8.15222e-05	RPL15	3.48187e-06
RPL17	6.98346e-05	CHST9	8.04311e-05	AC090015.1	3.44197e-06
CCDC170	6.96967e-05	KYNU	8.00425e-05	ZFPM2_AS1	3.43882e-06
AC019197.1	6.96959e-05	SERPINE1	7.99483e-05	ACSS3	3.43814e-06
GRK3	6.96703e-05	LDLR	7.98964e-05	HSPD1	3.39585e-06
RETREG1	6.94979e-05	PTPRN2	7.96557e-05	MDGA1	3.39447e-06
AC114316.1	6.94258e-05	PTH2R	7.84175e-05	STEAP2_AS1	3.39358e-06
PREX2	6.94209e-05	LINC00511	7.82231e-05	RGL1	3.39182e-06
AC099520.1	6.87262e-05	Z93403.1	7.81277e-05	HAO1	3.39147e-06
MAML2	6.81684e-05	GRIN2A	7.80789e-05	TRPS1	3.35423e-06
HSPD1	6.79108e-05	MDGA1	7.79587e-05	TLE4	3.35148e-06
RPS20	6.785e-05	RYR2	7.76013e-05	AL390957.1	3.34839e-06
STAT1	6.77131e-05	PPP1R3A	7.75789e-05	GK	3.34832e-06
AFF3	6.75739e-05	IGF1R	7.67602e-05	CRP	3.34709e-06
AC034268.2	6.71461e-05	APOA2	7.65902e-05	GRID1	3.34412e-06
EGLN1	6.68607e-05	LINC00598	7.6464e-05	ASAP1	3.30522e-06
MAGED1	6.66758e-05	CADPS	7.6463e-05	SLC16A12	3.3034e-06
AC011246.1	6.64422e-05	SCD	7.63428e-05	AC009879.4	3.30257e-06
LINC02197	6.6341e-05	LINC02336	7.62295e-05	G6PC	3.3024e-06
PLCL2	6.60873e-05	LPIN2	7.56984e-05	KIAA0825	3.25852e-06
ROR1	6.57896e-05	CPED1	7.55562e-05	CYP3A43	3.25803e-06
RPL6	6.57121e-05	FTL	7.54183e-05	LINC01482	3.2564e-06
AC098617.1	6.5671e-05	KCNMB2_AS1	7.49067e-05	COX6B1	3.21651e-06
RPL18A	6.56434e-05	DSCAML1	7.38112e-05	SCN2A	3.20995e-06
CLU	6.54293e-05	AL135878.1	7.33038e-05	LINC02542	3.20957e-06
HSPB1	6.47951e-05	ACSL3	7.27087e-05	LAMA3	3.20836e-06
HSPA1A	6.39885e-05	NRG1	7.18598e-05	AC007319.1	3.2083e-06
LINC01554	6.38116e-05	OXR1	7.14579e-05	SGO1_AS1	3.16561e-06
TEX41	6.37159e-05	SPECC1	7.13361e-05	DYNC1I1	3.16516e-06
RPL23	6.32421e-05	SYT1	7.12431e-05	SIPA1L2	3.16312e-06
RPS11	6.29184e-05	GABRG3	7.10926e-05	RNF43	3.15615e-06
SH3RF3	6.28352e-05	HS6ST2	7.10856e-05	DAB1	3.12901e-06
PGC	6.28334e-05	EEF1A1	7.10348e-05	CYP2C19	3.12116e-06
DNAJB1	6.27439e-05	AL590807.1	7.09481e-05	INSIG1	3.12004e-06
RPL29	6.26826e-05	PDK4	7.0778e-05	CASC9	3.11966e-06
HSPH1	6.26558e-05	KMO	7.03987e-05	ACSL3	3.07365e-06
VNN3	6.24769e-05	CASC19	6.95633e-05	HSPH1	3.07323e-06
PALLD	6.19327e-05	PROX1_AS1	6.90911e-05	NRG1	3.07228e-06
MIF	6.16314e-05	GRID2	6.85195e-05	GANC	3.07011e-06
NKAIN2	6.13933e-05	PKN2_AS1	6.84949e-05	AKR1C2	3.02634e-06
LUCAT1	6.07288e-05	AC016745.1	6.84035e-05	AC007529.2	2.98589e-06
DRAIC	5.9901e-05	COX7B2	6.82916e-05	IGFBP1	2.98272e-06
SEMA5A	5.98758e-05	AP005262.2	6.81962e-05	LINC00862	2.98139e-06
AL589669.1	5.94464e-05	AL031073.2	6.76178e-05	MT_ND3	2.9807e-06
CLVS1	5.9081e-05	HSPB1	6.76112e-05	SETDB1	2.9772e-06
GAPDH	5.85543e-05	APOC3	6.72479e-05	MAMLD1	2.9435e-06
IGF2BP3	5.84734e-05	APOC1	6.70247e-05	TMSB4X	2.94107e-06
ROBO2	5.84185e-05	SLC22A25	6.69825e-05	MT1E	2.93998e-06
LINC02109	5.83827e-05	LINC00923	6.66793e-05	RPL14	2.93705e-06
ANKS1B	5.8319e-05	GYS2	6.62729e-05	ULK4	2.93692e-06
TIMP3	5.82865e-05	STXBP6	6.62022e-05	ARHGAP44	2.93661e-06
AGT	5.8166e-05	C1orf21	6.61937e-05	BACH2	2.93638e-06
PACRG	5.78176e-05	AL356010.2	6.5649e-05	STK33	2.93599e-06
PDK4	5.72657e-05	CSMD3	6.56251e-05	CTH	2.9315e-06
MBNL3	5.71426e-05	AC073050.1	6.52787e-05	GADD45G	2.88869e-06
CSMD1	5.67129e-05	AASS	6.52759e-05	AC116362.1	2.88658e-06
SAA2	5.65773e-05	TTTY14	6.48102e-05	PDE11A	2.8469e-06
RNF43	5.64498e-05	ALAS1	6.47633e-05	RNLS	2.84042e-06
ADH1A	5.63791e-05	CYP3A4	6.45291e-05	DLGAP1	2.80339e-06
RPL35A	5.63105e-05	SOD2	6.43547e-05	PCSK5	2.80129e-06
DLEU1	5.61772e-05	AC015631.1	6.42564e-05	GREM2	2.7993e-06
RPS24	5.61454e-05	AC090809.1	6.2613e-05	LINC02197	2.79727e-06
WWTR1	5.57623e-05	COL23A1	6.23819e-05	IL1RAPL1	2.79675e-06
RPL39	5.51562e-05	LBP	6.22795e-05	LIMCH1	2.79493e-06
LINC00355	5.5082e-05	ANGPTL8	6.13966e-05	AC013652.1	2.75362e-06
HAMP	5.49125e-05	HSD17B13	6.12506e-05	GYS2	2.7534e-06
ENAH	5.48309e-05	CYFIP2	6.11716e-05	NRXN3	2.75333e-06
FABP1	5.47797e-05	USP53	6.10451e-05	IFITM3	2.75107e-06
LINC01727	5.47776e-05	ANKFN1	6.09354e-05	ADGRV1	2.74917e-06
VPS45	5.45034e-05	GOT1	6.09041e-05	ATF3	2.70735e-06
SMIM2_AS1	5.44043e-05	RANBP17	6.05953e-05	FAAH2	2.70256e-06
NRXN3	5.4161e-05	XDH	6.05135e-05	VNN1	2.70229e-06
CD74	5.41023e-05	RMST	5.99231e-05	AC018467.1	2.70136e-06
MTRNR2L12	5.40547e-05	SORCS2	5.96008e-05	NDRG1	2.679e-06
SYT7	5.40262e-05	AC022031.2	5.94846e-05	MCTP1	2.66203e-06
AC111000.4	5.37271e-05	TRPS1	5.93835e-05	ARNT	2.6614e-06
AC099565.1	5.31827e-05	CYP2C19	5.88984e-05	AC060765.2	2.66012e-06
SERPINC1	5.30944e-05	NCAM1	5.86313e-05	CASC15	2.65837e-06
AL110292.1	5.30898e-05	ITGAV	5.83008e-05	AC016074.2	2.61113e-06
SNAP25_AS1	5.30511e-05	CNTNAP4	5.82797e-05	KLF6	2.57539e-06
KAZN	5.29611e-05	AC104041.1	5.82769e-05	AC096577.1	2.56986e-06
TNFRSF19	5.26885e-05	CNTN5	5.79266e-05	GPAT3	2.56715e-06
TXNRD1	5.25084e-05	CCND1	5.78846e-05	KCND3	2.5666e-06
CAPN3	5.23314e-05	TAFA5	5.74374e-05	C5orf17	2.56626e-06
AL008633.1	5.22947e-05	TDO2	5.70808e-05	IGF1	2.5659e-06
FGF12	5.17117e-05	LINC01885	5.70403e-05	ABCC9	2.52794e-06
TKFC	5.16218e-05	DLGAP2	5.70225e-05	CHST11	2.52357e-06
KIF26B	5.15045e-05	DLGAP1	5.67193e-05	MEG8	2.4884e-06
AL136119.1	5.13652e-05	KIAA1324L	5.66362e-05	GRK3	2.47975e-06
ADAMTSL2	5.1346e-05	AP000331.1	5.61512e-05	AC098617.1	2.47622e-06
SGMS2	5.1036e-05	RGL1	5.59701e-05	SELENBP1	2.47547e-06
MIR646HG	5.0739e-05	TMEM182	5.59159e-05	AP001042.1	2.47536e-06
RPS17	5.04931e-05	AGT	5.58179e-05	TNFRSF19	2.43619e-06
PLOD2	5.04799e-05	HAMP	5.57478e-05	SAA1	2.43239e-06
AC007319.1	5.04415e-05	SRD5A1	5.55589e-05	AC004053.1	2.43197e-06
RPS27A	5.01673e-05	CAPN12	5.55107e-05	LAMC1	2.42992e-06
ACSL3	4.98271e-05	TMEM65	5.54134e-05	ZNF385D	2.42924e-06
RPL14	4.97298e-05	CACNA1C	5.53295e-05	LINC02109	2.39182e-06
OXR1	4.95819e-05	SHC3	5.50435e-05	STEAP4	2.3874e-06
AC090015.1	4.89604e-05	APOE	5.4874e-05	CENPF	2.38694e-06
ID2	4.88639e-05	IGHG4	5.46421e-05	NEDD9	2.38677e-06
UBAP2	4.87892e-05	JAZF1	5.39003e-05	MT_ATP6	2.38608e-06
SEMA6D	4.87767e-05	AC061958.1	5.36283e-05	WWTR1	2.38531e-06
RGS16	4.86685e-05	LUCAT1	5.35575e-05	JUN	2.38385e-06
AL136114.1	4.82749e-05	ULK4	5.33911e-05	CCDC146	2.38383e-06
AC092957.1	4.80635e-05	BACH2	5.31622e-05	DLG5	2.38369e-06
RPL32	4.80472e-05	ME1	5.28698e-05	FYN	2.38177e-06
ATP1A2	4.7524e-05	ATP1A2	5.28672e-05	NOL4	2.34033e-06
PBX1	4.74746e-05	STK33	5.23462e-05	CAPN12	2.33987e-06
RPS29	4.74485e-05	AC034268.2	5.22624e-05	NR4A1	2.33955e-06
MIR3681HG	4.66874e-05	SAMD5	5.20087e-05	AC112206.2	2.33911e-06
SIAH2_AS1	4.65281e-05	ELOVL2	5.18834e-05	CLDN14	2.33849e-06
DNM3	4.63582e-05	P4HA1	5.18832e-05	KCNN2	2.33748e-06
LSAMP	4.60192e-05	AC064875.1	5.18359e-05	CST3	2.29593e-06
RPS7	4.57696e-05	AC093817.2	5.15704e-05	LINC01608	2.29588e-06
PAG1	4.57661e-05	TKFC	5.14998e-05	USP9Y	2.29455e-06
AC013652.1	4.57278e-05	RPL13A	5.10433e-05	STK39	2.29439e-06
CD36	4.57149e-05	AL442163.1	5.09657e-05	GRIK4	2.29237e-06
CFAP161	4.5484e-05	RPL41	5.0965e-05	ENAH	2.2852e-06
ELOVL5	4.52233e-05	CCDC26	5.09603e-05	AC097515.1	2.25033e-06
ANGPTL8	4.49623e-05	ADCY8	5.09544e-05	LINC01554	2.25023e-06
NEDD9	4.49121e-05	UGDH	5.03602e-05	AC002460.2	2.24937e-06
ITGAV	4.4897e-05	AL096854.1	5.00506e-05	PTP4A1	2.24935e-06
RPL38	4.48094e-05	USP9Y	5.00313e-05	RPL24	2.24794e-06
RPL15	4.47536e-05	ANK3	4.99658e-05	RAPGEF5	2.24705e-06
SERF2	4.44032e-05	STK39	4.99498e-05	KCNMA1	2.24534e-06
AC009879.4	4.43829e-05	FAM169A	4.97096e-05	ROBO2	2.24293e-06
ULK4	4.43761e-05	LURAP1L	4.96275e-05	HMGA2	2.21293e-06
JUN	4.4234e-05	ITGA2	4.95925e-05	DNAJB1	2.20177e-06
RPS21	4.41877e-05	GRIK4	4.94562e-05	NUBPL	2.20003e-06
CELF2	4.35774e-05	GRIP1	4.92579e-05	ARL6IP1	2.19978e-06
LINC00299	4.34645e-05	NLGN1	4.91361e-05	PTH2R	2.19941e-06
LINC01622	4.31189e-05	COLEC12	4.91199e-05	RGSL1	2.19863e-06
AL022151.1	4.29596e-05	JUN	4.9078e-05	DPP4	2.19763e-06
MDGA2	4.25297e-05	FMN2	4.90013e-05	CYP3A7	2.15549e-06
FAU	4.24823e-05	RPS27	4.89507e-05	NPW	2.15507e-06
RPL36A	4.22477e-05	SIPA1L2	4.88143e-05	AC008554.1	2.15454e-06
RPL24	4.20979e-05	PLXDC2	4.87763e-05	CACNA1C	2.15383e-06
PTGES3	4.18703e-05	GNG4	4.86302e-05	SPIRE1	2.15243e-06
SGO1_AS1	4.16827e-05	AC117453.1	4.85599e-05	CD24	2.11219e-06
IFITM3	4.15827e-05	HSPA1A	4.84719e-05	AC092957.1	2.11153e-06
IGHG4	4.12837e-05	CENPP	4.8432e-05	AC008415.1	2.11095e-06
LINC02336	4.12728e-05	CNTNAP3	4.83065e-05	ME1	2.11059e-06
RPL27	4.11792e-05	AKR1C1	4.82512e-05	LINC01572	2.1064e-06
ZNF704	4.10495e-05	PRKD1	4.79588e-05	ARHGEF3	2.1036e-06
AMACR	4.10068e-05	CRP	4.78629e-05	TEX41	2.06526e-06
NPAS3	4.08654e-05	RPS19	4.78625e-05	FLG_AS1	2.06514e-06
HMGCS1	4.0711e-05	NUBPL	4.76562e-05	LBP	2.06452e-06
ORM2	4.06267e-05	SPOCK1	4.76448e-05	GRIA3	2.06315e-06
TMSB10	4.00355e-05	ORM1	4.75676e-05	OXR1	2.06252e-06
MIR2052HG	3.99856e-05	FTH1	4.71935e-05	REG3A	2.06219e-06
USP53	3.99304e-05	ABLIM2	4.70015e-05	FRMD3	2.06162e-06
CNTN5	3.98699e-05	ELOVL5	4.69068e-05	SQLE	2.0599e-06
CHI3L1	3.97543e-05	RGS7	4.68689e-05	RNF217_AS1	2.02082e-06
PLXDC2	3.97183e-05	RPL13	4.68646e-05	HRG	2.02067e-06
MTUS2	3.96704e-05	ITGA9	4.66689e-05	AL117329.1	2.02015e-06
CASC19	3.93517e-05	PDE11A	4.65504e-05	CA12	2.01973e-06
ANK3	3.92084e-05	HSPH1	4.64444e-05	STPG2	2.01936e-06
IFNGR1	3.90263e-05	AMACR	4.62538e-05	FEM1C	2.019e-06
CMSS1	3.89798e-05	THSD7A	4.60052e-05	SPARCL1	2.01818e-06
LINC02068	3.89213e-05	RECK	4.59715e-05	MKI67	2.01738e-06
SAMD5	3.8897e-05	RPL8	4.59174e-05	SOCS2_AS1	2.01661e-06
PLXNC1	3.88929e-05	MIR924HG	4.50721e-05	NNMT	2.01589e-06
RPS23	3.87344e-05	AC093515.1	4.49935e-05	Z93403.1	2.01586e-06
RPS12	3.86886e-05	KIAA0825	4.48446e-05	DDR2	2.01464e-06
SORCS2	3.86674e-05	LINC01091	4.45804e-05	ANG	2.01117e-06
RPS15A	3.86574e-05	CACNB4	4.4513e-05	SOD2	1.97752e-06
MT1G	3.86102e-05	IGF1	4.44528e-05	MTRNR2L12	1.97604e-06
SELENBP1	3.85175e-05	RPL37A	4.43367e-05	SNAP25_AS1	1.97585e-06
OAT	3.8473e-05	AC111000.4	4.43035e-05	AC064875.1	1.97414e-06
TMEM132D	3.83728e-05	MTRNR2L12	4.42854e-05	HSPA1B	1.97279e-06
ICAM1	3.81776e-05	LINC01151	4.4096e-05	APOA1_AS	1.97279e-06
UPP2	3.78846e-05	AC005165.1	4.39925e-05	AL589669.1	1.97251e-06
PTPN14	3.78281e-05	NBPF12	4.38263e-05	TTLL7	1.97224e-06
LINC00278	3.78244e-05	CYP3A43	4.38149e-05	EBLN3P	1.97213e-06
EFNA5	3.75597e-05	IDO2	4.37246e-05	RPS7	1.9721e-06
DPP10	3.73767e-05	GGH	4.36083e-05	PTPRD	1.97098e-06
RPS4X	3.7002e-05	HMGCS1	4.35733e-05	MAML2	1.97068e-06
ARHGAP44	3.69888e-05	LRRC1	4.35385e-05	HIST1H2AC	1.97064e-06
CERS2	3.69223e-05	LINC02607	4.34779e-05	MT_CO2	1.97029e-06
GK	3.67758e-05	RPLP1	4.31332e-05	KCNQ1OT1	1.93239e-06
HSPE1	3.66323e-05	RPS18	4.3009e-05	GDPD4	1.92709e-06
EIF1	3.64156e-05	LINC02331	4.27874e-05	AL356108.1	1.92664e-06
CEBPA	3.6415e-05	TGM2	4.24207e-05	FSTL4	1.92662e-06
KLF6	3.6185e-05	AC078923.1	4.23566e-05	AL356234.2	1.92619e-06
AC009271.1	3.61059e-05	PPM1E	4.23409e-05	FAM169A	1.92576e-06
FEM1C	3.59457e-05	NPAS3	4.22251e-05	AKR1C4	1.9256e-06
LINC02055	3.58928e-05	NIPAL2	4.2196e-05	AC073569.2	1.92469e-06
SGCD	3.55314e-05	SCHLAP1	4.21134e-05	GSTP1	1.88229e-06
TMSB4X	3.53634e-05	AC114485.1	4.20075e-05	AL136962.1	1.88129e-06
ZNF438	3.52838e-05	IGKC	4.16384e-05	SEMA5A	1.88074e-06
COX6B1	3.52168e-05	GCH1	4.15693e-05	MID1	1.87937e-06
FAT1	3.46679e-05	ENPP2	4.14837e-05	PRAP1	1.87848e-06
NOVA1	3.44383e-05	RPL10	4.11042e-05	AC111000.4	1.83757e-06
DAPK2	3.394e-05	AC008945.2	4.10904e-05	ANK3	1.83741e-06
GALNT18	3.37629e-05	TRIM55	4.08319e-05	LINC00906	1.83684e-06
SPIRE1	3.37162e-05	C5orf17	4.07734e-05	HSPE1	1.83535e-06
HSPA4L	3.33133e-05	EPHA6	4.07705e-05	AC016745.1	1.83498e-06
SYN3	3.31367e-05	SLC38A11	4.07335e-05	KIF26B	1.83384e-06
KCNQ1OT1	3.305e-05	IGSF1	4.0553e-05	FAM9B	1.83255e-06
GBP1	3.29693e-05	MAP3K20	4.04041e-05	AC092944.1	1.83186e-06
AL035401.1	3.2842e-05	RPS14	4.01962e-05	PCLO	1.79185e-06
UGDH	3.28376e-05	STS	4.00961e-05	AC107419.1	1.79054e-06
GGH	3.27892e-05	RERG	4.00838e-05	AC011747.1	1.79052e-06
SOCS2_AS1	3.26713e-05	RHEX	4.00834e-05	SGMS2	1.78865e-06
PZP	3.25887e-05	AL390800.1	4.00385e-05	PRKD1	1.7886e-06
AL390957.1	3.16285e-05	ENSA	4.00039e-05	LINC00886	1.78711e-06
AKR1C4	3.15812e-05	MPPED2	3.99985e-05	UGT2B7	1.74749e-06
TRPS1	3.15615e-05	EBLN3P	3.95978e-05	AC116049.2	1.745e-06
PTPRN2	3.14672e-05	TTR	3.95851e-05	GALNT18	1.74386e-06
KIAA0825	3.14164e-05	SLC15A1	3.9527e-05	DISC1	1.74375e-06
GNG4	3.13772e-05	AL023755.1	3.95264e-05	RPS8	1.74253e-06
AP002784.1	3.13465e-05	RBP4	3.94914e-05	COLEC12	1.74217e-06
KANTR	3.13252e-05	ARHGAP44	3.94438e-05	ST18	1.74149e-06
NLGN4Y	3.12576e-05	CHI3L1	3.93081e-05	SGIP1	1.74094e-06
PPM1E	3.1246e-05	CCSER1	3.92321e-05	CSMD3	1.74093e-06
AC012494.1	3.11823e-05	RPL28	3.92111e-05	AL110292.1	1.74056e-06
SRGAP1	3.0873e-05	ARNT	3.92081e-05	RPL6	1.7068e-06
PRKD1	3.0819e-05	HRG	3.90798e-05	AC097512.1	1.70062e-06
TACC1	3.07443e-05	AC010894.3	3.87985e-05	MPPED2	1.70008e-06
CHSY3	3.07264e-05	DNAJB1	3.87227e-05	GLDN	1.69956e-06
LINC00511	3.0579e-05	RPL37	3.86712e-05	NPNT	1.69924e-06
PSMB4	3.05732e-05	RPS28	3.86692e-05	GOLPH3L	1.69848e-06
AL591501.1	3.05106e-05	SORCS3	3.86613e-05	AP001977.1	1.69825e-06
TBC1D1	3.04633e-05	EDIL3	3.83631e-05	LINC01151	1.69743e-06
DCDC2	3.0443e-05	AC026167.1	3.83482e-05	RPL7A	1.69724e-06
CCND1	3.03614e-05	ABCC9	3.82727e-05	PTPRN2	1.69688e-06
HSPA1B	3.02274e-05	SOX2_OT	3.8249e-05	SLC19A3	1.69687e-06
SETDB1	3.01835e-05	NALCN	3.81969e-05	IDO2	1.69528e-06
RPL11	3.00917e-05	LINC00886	3.76598e-05	SERPINE2	1.69406e-06
PI4KB	2.99128e-05	UAP1	3.73113e-05	UAP1	1.69308e-06
NOTUM	2.98095e-05	OTUD7B	3.70562e-05	SNORC	1.69116e-06
CCSER1	2.97692e-05	LINC01163	3.70416e-05	RPL36A	1.68859e-06
DDR2	2.97287e-05	HSP90AB1	3.68573e-05	PFKFB1	1.65364e-06
FRMD3	2.9717e-05	RPS8	3.66875e-05	GPX2	1.6533e-06
FAM9B	2.9564e-05	AC092078.2	3.65598e-05	SRGAP1	1.65243e-06
COLEC12	2.95376e-05	PPM1L	3.6502e-05	FGF14	1.6524e-06
PHYHIPL	2.95282e-05	TRHDE	3.64865e-05	THBS1	1.65234e-06
TBC1D4	2.94429e-05	LINC00907	3.64831e-05	TNR	1.65155e-06
AC242426.2	2.94256e-05	SPINK5	3.6379e-05	HPR	1.65152e-06
LINC02267	2.93937e-05	ID2	3.63417e-05	C1orf21	1.65142e-06
NRCAM	2.93495e-05	MFSD2A	3.60316e-05	FRMD4A	1.65131e-06
SLC20A1	2.93084e-05	LINC01572	3.58433e-05	AJ009632.2	1.64966e-06
AC007344.1	2.91114e-05	SPARCL1	3.57585e-05	MTHFD1L	1.60995e-06
RNLS	2.88056e-05	SAA4	3.57346e-05	IPCEF1	1.60783e-06
ATRNL1	2.85763e-05	LIMCH1	3.54892e-05	TMEM45B	1.6073e-06
MIR924HG	2.85538e-05	GK	3.54094e-05	SAMD5	1.60605e-06
LRRC1	2.82845e-05	RPL35	3.51773e-05	ADAMTS6	1.60417e-06
RPL7	2.82458e-05	RPS24	3.51089e-05	IGKC	1.60206e-06
HSP90AB1	2.82448e-05	DEC1	3.50291e-05	HKDC1	1.56079e-06
SOX4	2.82097e-05	ABCC4	3.49479e-05	LINC00504	1.5596e-06
KRT8	2.80232e-05	LTBP1	3.47251e-05	PDK4	1.5589e-06
FAM169A	2.79927e-05	PLCL1	3.45074e-05	AL033504.1	1.55846e-06
CASC9	2.79185e-05	CTH	3.44692e-05	CTNNA2	1.55837e-06
FAAH2	2.7886e-05	AC116362.1	3.44656e-05	STAT1	1.55712e-06
FIGN	2.7696e-05	LINC01374	3.42625e-05	RPL27	1.55703e-06
FYN	2.76537e-05	RPS2	3.42382e-05	PTPRC	1.55685e-06
C1orf21	2.76112e-05	ADAM23	3.41962e-05	VNN3	1.51735e-06
NPSR1_AS1	2.75683e-05	AL078604.4	3.39839e-05	AC117453.1	1.51389e-06
RPL26	2.75121e-05	CLU	3.39023e-05	GCH1	1.51389e-06
CYP3A7	2.74613e-05	OSBPL10	3.38764e-05	AL117382.1	1.51384e-06
AC005050.3	2.74319e-05	ZNF331	3.37694e-05	AF165147.1	1.51356e-06
CHST11	2.74316e-05	AC007846.1	3.37587e-05	NUP210L	1.51342e-06
PRAG1	2.74127e-05	LINC02327	3.36373e-05	AC106798.1	1.51329e-06
EPHB2	2.73936e-05	LINC01194	3.33989e-05	GRIK2	1.51322e-06
SIPA1L2	2.72755e-05	CHST11	3.30597e-05	AL353138.1	1.51289e-06
BX284613.2	2.72333e-05	PLCXD3	3.29636e-05	RETREG1	1.51288e-06
GADD45G	2.72023e-05	MUC3A	3.28871e-05	AC019197.1	1.51228e-06
ME1	2.70084e-05	CMSS1	3.28525e-05	CCDC148	1.51169e-06
FAM155A	2.69714e-05	RPLP0	3.27629e-05	LINC02015	1.46979e-06
MT1E	2.68007e-05	MYO3B	3.26535e-05	LINC02388	1.46968e-06
FBXL7	2.6768e-05	HPGD	3.24422e-05	DKK1	1.46941e-06
PTPRC	2.66607e-05	LINC02335	3.23795e-05	SLC15A1	1.46928e-06
KRBOX4	2.65895e-05	RIMS2	3.23445e-05	MELK	1.46809e-06
RIMS2	2.64108e-05	SLC7A11	3.23442e-05	AL627171.2	1.46745e-06
SOBP	2.63223e-05	TP63	3.22406e-05	NR4A3	1.46743e-06
AC073050.1	2.62307e-05	AC004949.1	3.20921e-05	CCL21	1.46704e-06
UGT2B15	2.61316e-05	RPL27A	3.20843e-05	AC092353.2	1.46678e-06
GRIP1	2.59983e-05	LSAMP	3.20631e-05	LINC00299	1.46626e-06
CNTN4	2.5994e-05	TNFSF14	3.20621e-05	AL078604.4	1.46614e-06
USP9Y	2.59792e-05	PLCL2	3.20583e-05	PPP4R4	1.46424e-06
NUPR1	2.59607e-05	AC079160.1	3.20172e-05	CRIM1	1.42503e-06
NR2F1_AS1	2.58475e-05	RPS11	3.20016e-05	PLCL2	1.42426e-06
LINC01138	2.58216e-05	BX284613.2	3.19358e-05	UGDH	1.42291e-06
PLA2G4C	2.57234e-05	RPL18	3.16539e-05	MFSD2A	1.4227e-06
MAP2K6	2.56823e-05	CFHR4	3.14788e-05	AC242426.2	1.42142e-06
DLG5	2.56393e-05	CLDN14	3.13847e-05	AC012494.1	1.4209e-06
GPX2	2.55973e-05	SHISA6	3.13635e-05	AC098829.1	1.42084e-06
PRICKLE2	2.5551e-05	HMCN1	3.1336e-05	PRKAA2	1.42081e-06
LINC02315	2.54681e-05	SEMA5A	3.13166e-05	PDE4B	1.42044e-06
PTPRD	2.54537e-05	COL22A1	3.13151e-05	RPS17	1.41766e-06
FOS	2.52405e-05	ADAMTS16	3.12789e-05	MIR3681HG	1.37774e-06
BCL2	2.50454e-05	SRGAP1	3.12326e-05	AC093866.1	1.37731e-06
LGR5	2.50423e-05	LINC00862	3.11911e-05	DCC	1.3773e-06
AC106793.1	2.50345e-05	LINC02770	3.11772e-05	CNTN4	1.37614e-06
AC011029.1	2.49842e-05	DACH2	3.10043e-05	TMEM156	1.37605e-06
CENPP	2.48548e-05	PLOD2	3.0977e-05	G0S2	1.37582e-06
CACNA1C	2.4528e-05	LINC00351	3.09604e-05	AC106793.1	1.37564e-06
MTHFD1L	2.44979e-05	LINC01182	3.07347e-05	SGCD	1.37553e-06
KCNU1	2.44762e-05	NUPR1	3.06908e-05	NUPR1	1.37523e-06
GOLPH3L	2.43906e-05	SNAP25	3.06875e-05	POU6F2	1.37516e-06
ELOVL2	2.43089e-05	TM4SF4	3.0404e-05	PCED1B	1.37394e-06
PDE10A	2.43081e-05	TENM1	3.03558e-05	NKAIN2	1.33195e-06
CDH12	2.42045e-05	IQCH	3.03327e-05	NSG2	1.33124e-06
CHST15	2.41784e-05	LTO1	3.03226e-05	LINC02798	1.3306e-06
AFF2	2.41174e-05	TMSB4X	3.02603e-05	AC002463.1	1.32928e-06
ABCB1	2.41064e-05	RPL36	3.02113e-05	PLCXD3	1.32921e-06
AC092691.1	2.39869e-05	DGKI	3.00332e-05	TBC1D1	1.32838e-06
ENPP2	2.39688e-05	CDH12	2.99492e-05	AC024230.1	1.3272e-06
AKR1B10	2.38992e-05	TBC1D4	2.98922e-05	EIF1	1.28554e-06
NDRG1	2.38824e-05	CEP112	2.98099e-05	PIEZO2	1.28547e-06
LINC02015	2.37613e-05	SLC6A11	2.97651e-05	LINC01446	1.28446e-06
LINC00535	2.37185e-05	AC007277.1	2.97349e-05	PDE1C	1.2844e-06
ATF3	2.36621e-05	CEBPA	2.96264e-05	IGHA1	1.2835e-06
KRT18	2.35674e-05	VPS45	2.96164e-05	CHL1	1.28342e-06
GRID1	2.35382e-05	EGLN3	2.95798e-05	AC068587.4	1.28327e-06
FYB1	2.34776e-05	GNAL	2.95502e-05	CHSY3	1.28322e-06
AC112206.2	2.34748e-05	LINC02197	2.95302e-05	AC084816.1	1.28233e-06
AL035446.2	2.34679e-05	ERC2	2.94455e-05	NPSR1_AS1	1.28223e-06
RPS13	2.3399e-05	ADAMTSL1	2.94104e-05	TACC1	1.2413e-06
CST3	2.33127e-05	MTUS2	2.94054e-05	AL035401.1	1.24062e-06
AC016925.3	2.32951e-05	MTHFD1L	2.93938e-05	SLC16A14	1.23988e-06
GSTA1	2.31599e-05	SELENBP1	2.93428e-05	EFNA5	1.23974e-06
AL117329.1	2.29777e-05	ANKRD29	2.93297e-05	MT1F	1.23956e-06
CDH9	2.29693e-05	LINC01482	2.90665e-05	FHOD3	1.23949e-06
IGF1R	2.28446e-05	AC021134.1	2.90345e-05	SAA4	1.23909e-06
AC079160.1	2.28439e-05	CNTN4	2.89127e-05	ST6GALNAC3	1.23877e-06
BCHE	2.27607e-05	LINC01811	2.88944e-05	AL365259.1	1.23818e-06
SLC13A3	2.27032e-05	RPS16	2.88888e-05	LINC02624	1.23757e-06
TM4SF4	2.26121e-05	AC090825.1	2.88528e-05	PGM2	1.23742e-06
ENOX1	2.25338e-05	MAP2K6	2.87533e-05	TANC2	1.23704e-06
LMLN	2.2331e-05	GANC	2.86268e-05	MBOAT2	1.23694e-06
LHFPL2	2.22872e-05	MIR548XHG	2.85011e-05	CADPS	1.23686e-06
PLCL1	2.2281e-05	DPP4	2.84819e-05	AC004083.1	1.23639e-06
GABRG3	2.22492e-05	ABCA9	2.83873e-05	CNTNAP2	1.19489e-06
TSPAN5	2.20188e-05	KCNQ3	2.82986e-05	GULP1	1.1942e-06
SPECC1	2.19755e-05	AC010148.1	2.82734e-05	AC077690.1	1.19402e-06
ITGA9	2.19718e-05	RGS16	2.82566e-05	AC009093.2	1.19401e-06
NEBL	2.19285e-05	AC007493.1	2.82054e-05	GABRB3	1.19368e-06
AC106729.1	2.19199e-05	CNTNAP5	2.81541e-05	B4GALT6	1.19365e-06
LINC00402	2.18653e-05	SPIRE1	2.81188e-05	ATP1A1	1.19325e-06
MT1X	2.18281e-05	HS3ST4	2.81121e-05	FOS	1.1932e-06
LINC01194	2.17934e-05	PLD5	2.79801e-05	LINC00278	1.19245e-06
SOX2_OT	2.17859e-05	NDRG1	2.7935e-05	PALLD	1.19212e-06
PRAP1	2.17852e-05	AC007221.1	2.78376e-05	KLRD1	1.19211e-06
AC104041.1	2.16532e-05	GSTA1	2.7834e-05	RPL32	1.1919e-06
STPG2	2.16042e-05	KCNU1	2.78031e-05	LINC02073	1.19156e-06
RNF217_AS1	2.15812e-05	RPS27A	2.77523e-05	ACSM3	1.19097e-06
AC008825.1	2.14103e-05	TGFB2	2.76559e-05	AC093817.2	1.19067e-06
AC009093.2	2.13653e-05	RPL18A	2.76121e-05	SIAH2_AS1	1.19041e-06
PLXNA4	2.12975e-05	KCNMB2	2.75623e-05	AFF2	1.19031e-06
NRG3	2.12846e-05	HELLPAR	2.75584e-05	HIST1H2BD	1.18954e-06
MUC3A	2.12606e-05	DAPK2	2.72863e-05	GTF2B	1.14945e-06
MGAT4C	2.10878e-05	CORIN	2.72307e-05	LINC01933	1.14917e-06
WNK2	2.09924e-05	RPL23	2.71597e-05	PGC	1.14903e-06
ZNF331	2.09568e-05	SLC35F3	2.71579e-05	MT_ND1	1.14882e-06
LINC02241	2.09365e-05	RPS17	2.7155e-05	AP000331.1	1.14827e-06
GRIK4	2.08149e-05	AKR1B10	2.71458e-05	IFNGR1	1.14805e-06
CADM2	2.0773e-05	LINC02377	2.70719e-05	AC018742.1	1.14766e-06
TUBB	2.07344e-05	KLF6	2.70614e-05	TIPARP	1.14746e-06
NTN4	2.06893e-05	TANC2	2.69311e-05	SPINK1	1.14712e-06
LINC01572	2.06358e-05	RPL6	2.69154e-05	XDH	1.14685e-06
COL5A3	2.06306e-05	MT1E	2.683e-05	RYR2	1.14524e-06
TNFSF14	2.05855e-05	FAM219A	2.68289e-05	FGF13	1.14234e-06
RPL23A	2.05818e-05	ARID3A	2.68279e-05	GRIN2A	1.10583e-06
DPP4	2.05314e-05	GRIA3	2.67839e-05	IGFBP3	1.1037e-06
RANBP3L	2.04935e-05	SYNJ2	2.6747e-05	AL365295.1	1.10349e-06
EPHA6	2.04553e-05	AC093898.1	2.66849e-05	SCUBE2	1.10252e-06
LRG1	2.02848e-05	PER3	2.66098e-05	COL5A3	1.10251e-06
ZC3HAV1	2.02659e-05	LINC01138	2.65798e-05	RFC3	1.10224e-06
RYR2	2.02626e-05	PTGES3	2.6403e-05	SLC7A11	1.10211e-06
FGF14	2.02304e-05	IFNGR1	2.63737e-05	HPGD	1.10204e-06
LIMCH1	2.01933e-05	AKR1D1	2.63718e-05	RND1	1.10204e-06
GRID2	2.01725e-05	RNF217_AS1	2.63521e-05	RPS26	1.10176e-06
MRPS22	2.00659e-05	SSBP2	2.62807e-05	BBOX1	1.10111e-06
ADAMTSL1	2.00328e-05	LINC01695	2.62739e-05	TMTC2	1.10071e-06
GRM8	1.97609e-05	MAMLD1	2.61867e-05	RGS9	1.10049e-06
STXBP6	1.97586e-05	LINC02456	2.6138e-05	LRRTM4	1.09969e-06
CEP112	1.9701e-05	NEGR1	2.61157e-05	PTGDS	1.09954e-06
LINC02607	1.96843e-05	AL157778.1	2.61017e-05	SYTL2	1.09921e-06
AL356108.1	1.96205e-05	SLC20A1	2.6095e-05	AC073050.1	1.09921e-06
ALPK2	1.95954e-05	AC026341.1	2.60605e-05	LINC02607	1.09808e-06
TMEM178B	1.95422e-05	SH3GL3	2.60596e-05	ZNF704	1.05666e-06
AC008945.2	1.95414e-05	ENOX1	2.60037e-05	LINC02006	1.0563e-06
HELLPAR	1.94324e-05	RETREG1	2.59665e-05	ADAMTSL1	1.0561e-06
CSMD3	1.93525e-05	MYEF2	2.59607e-05	SH3RF3	1.05588e-06
ITGA2	1.93513e-05	TBC1D1	2.59196e-05	LINC02307	1.05543e-06
ANKRD29	1.93045e-05	BTNL8	2.58754e-05	EPHA6	1.055e-06
AC106798.1	1.92522e-05	CD163L1	2.58343e-05	AC078923.1	1.05463e-06
PDE4B	1.92217e-05	AC005487.1	2.5828e-05	GRIP1	1.05407e-06
SPOCK1	1.91668e-05	MAML2	2.5825e-05	LINC01414	1.05379e-06
ATP1A1	1.9068e-05	RPL39	2.57796e-05	RPL7	1.05345e-06
AL135878.1	1.90339e-05	AF165147.1	2.56764e-05	AKR1B10	1.05329e-06
TM4SF1	1.89839e-05	HSPE1	2.56315e-05	NIPAL2	1.05281e-06
PGM2	1.89773e-05	TSPAN5	2.53476e-05	SLC7A14_AS1	1.01342e-06
ARPP21	1.8977e-05	RPL38	2.53318e-05	AC092071.1	1.01152e-06
RGL1	1.89434e-05	CLSTN2	2.52274e-05	EPSTI1	1.01057e-06
AL078604.4	1.8717e-05	SGIP1	2.51769e-05	PSMB4	1.0094e-06
TENM4	1.87011e-05	LUZP2	2.49435e-05	TKFC	1.00908e-06
ANO10	1.86089e-05	ADAMTS9_AS2	2.49047e-05	DDX60	1.009e-06
HPR	1.86043e-05	ADH1A	2.4892e-05	LINC00351	1.00898e-06
AP005230.1	1.85804e-05	AC068633.1	2.48599e-05	AC018462.1	1.00873e-06
RGS7	1.85625e-05	LINC01505	2.47984e-05	FBXL7	1.0083e-06
NR4A1	1.84901e-05	CCDC144NL_AS1	2.47189e-05	AL360267.2	1.00746e-06
ADAMTSL4_AS1	1.83883e-05	AFAP1	2.46841e-05	NRG2	1.00746e-06
AC090164.5	1.82893e-05	ATF3	2.46411e-05	CHST15	1.00652e-06
NRG1	1.82528e-05	PDE4B	2.45934e-05	SYT7	1.00615e-06
HKDC1	1.8058e-05	PEG10	2.45932e-05	AL139042.1	9.6789e-07
LINC01446	1.79769e-05	GDPD4	2.45275e-05	FGF2	9.66769e-07
SLC45A2	1.79273e-05	AC069277.1	2.44955e-05	RPS12	9.66708e-07
LINC01322	1.79256e-05	RPL17	2.44873e-05	TRIM55	9.65628e-07
AC093817.2	1.77308e-05	ANK2	2.44401e-05	AC110614.1	9.65448e-07
GMPR	1.76653e-05	SAMMSON	2.44184e-05	LINC02241	9.65336e-07
SORCS1	1.75771e-05	AL078590.2	2.43097e-05	PREX2	9.65035e-07
ATP1B3	1.74779e-05	AC009264.1	2.42665e-05	ITGB1_DT	9.6423e-07
ADAMTS9_AS2	1.73442e-05	MAGED1	2.42239e-05	TAFA2	9.63986e-07
AC092944.1	1.73355e-05	SLC2A14	2.42215e-05	FAM155A	9.63261e-07
SLC19A3	1.72864e-05	KCNMA1	2.40206e-05	CDH12	9.62703e-07
ADCY10	1.7249e-05	SLC16A12	2.39376e-05	AC005208.1	9.62677e-07
LDHB	1.72127e-05	RPS23	2.39374e-05	TIMP1	9.62537e-07
RPS26	1.71386e-05	VNN1	2.39297e-05	PDGFRL	9.62306e-07
CSGALNACT1	1.71144e-05	RPL32	2.39052e-05	LDHB	9.62083e-07
SYNJ2	1.70627e-05	RPL7A	2.39018e-05	CPLX2	9.61534e-07
LTO1	1.70547e-05	LINC02438	2.38991e-05	PHACTR1	9.61465e-07
EPB41L1	1.70115e-05	MIF	2.36789e-05	ITGA9	9.61205e-07
RND1	1.70109e-05	POU6F2	2.36763e-05	ORM2	9.60117e-07
TANC2	1.68781e-05	GMPR	2.36188e-05	AC097518.2	9.19533e-07
AL139023.1	1.68729e-05	FIGN	2.35642e-05	CFTR	9.19085e-07
NIPAL2	1.68242e-05	SLC4A7	2.35498e-05	IGHG3	9.18494e-07
AL356010.2	1.67384e-05	TOX	2.35336e-05	AC244502.1	9.1831e-07
AL365259.1	1.67282e-05	SLC25A21	2.34991e-05	MIR4300HG	9.18072e-07
LINC02641	1.66473e-05	PDZRN3	2.33898e-05	TMEM72_AS1	9.17822e-07
PPP4R4	1.65253e-05	TESC	2.33021e-05	ASPH	9.17658e-07
TNFRSF21	1.64723e-05	AC112206.2	2.32977e-05	COL22A1	9.17563e-07
RASEF	1.63938e-05	DNAH5	2.32448e-05	PTCHD4	9.16995e-07
EDIL3	1.63278e-05	SBSPON	2.3241e-05	SPSB1	9.1669e-07
CYP1A2	1.63221e-05	RPS4X	2.32164e-05	PI4KB	8.7376e-07
AC004053.1	1.62869e-05	RPS12	2.31616e-05	CLVS1	8.73093e-07
DSCAML1	1.62424e-05	RPSA	2.31141e-05	CMSS1	8.72763e-07
AL353138.1	1.61484e-05	SYT7	2.30758e-05	SLC2A13	8.72668e-07
SLC2A13	1.61326e-05	ADCY1	2.30746e-05	TSPAN5	8.72663e-07
SPRY4_AS1	1.60908e-05	AC087857.1	2.2984e-05	KCNMB2_AS1	8.72541e-07
TMEM45B	1.60429e-05	RSPO2	2.28561e-05	PAG1	8.72432e-07
AFAP1	1.60055e-05	ERVMER61_1	2.28e-05	RPL35A	8.72279e-07
RAP2C_AS1	1.59262e-05	SPRY4_AS1	2.27979e-05	FREM1	8.72194e-07
DISC1FP1	1.58557e-05	PDK1	2.27403e-05	MUC5B	8.72061e-07
FHOD3	1.58198e-05	KANTR	2.27108e-05	CCDC170	8.71702e-07
PTCHD1_AS	1.58179e-05	LINC02208	2.26208e-05	RASEF	8.71562e-07
MOB3B	1.58119e-05	AC136431.1	2.26173e-05	IFI6	8.71195e-07
SGCE	1.57899e-05	RPS15A	2.26162e-05	UGT2B15	8.71084e-07
USP54	1.56908e-05	PAK3	2.26032e-05	ARRDC4	8.70974e-07
LINC00470	1.5686e-05	GRM8	2.2551e-05	NECAB2	8.7097e-07
AP005262.2	1.55956e-05	SLC44A5	2.24764e-05	AC087235.1	8.7095e-07
AL163541.1	1.55062e-05	CELF2	2.24661e-05	RPS15A	8.70579e-07
BIRC3	1.54936e-05	SLC2A13	2.2405e-05	SPOCK1	8.70574e-07
AC021723.2	1.54494e-05	LINC02015	2.23896e-05	MIR4500HG	8.70528e-07
STEAP2_AS1	1.53663e-05	PTPRC	2.23882e-05	MOB3B	8.70405e-07
TTN	1.52637e-05	RPL11	2.2385e-05	ADAMTS12	8.70192e-07
TOX	1.52286e-05	RPL29	2.23264e-05	KHDRBS2	8.68299e-07
SQLE	1.51841e-05	MGAT4C	2.22919e-05	AC138123.1	8.6823e-07
OSBPL10	1.51315e-05	PCED1B	2.22857e-05	DNAJC15	8.68048e-07
MXD1	1.5089e-05	KCNJ3	2.21376e-05	RPL26	8.29492e-07
CHCHD10	1.50835e-05	FABP1	2.21104e-05	RPS29	8.28706e-07
IGHG1	1.50801e-05	GAPDH	2.21006e-05	SAXO1	8.27558e-07
PKN2_AS1	1.49601e-05	NALCN_AS1	2.20545e-05	IGLC1	8.27321e-07
KCNQ1	1.4948e-05	MT1X	2.20157e-05	CELF2	8.2709e-07
ARL6IP1	1.49419e-05	ZSCAN31	2.19093e-05	TAFA4	8.26861e-07
FMN2	1.48562e-05	LYPD6	2.18938e-05	NOVA1	8.26745e-07
BAG3	1.4819e-05	AC079062.1	2.18816e-05	RP1	8.26721e-07
MECOM	1.47798e-05	AL627171.2	2.18419e-05	PDE1A	8.26579e-07
SYT1	1.47694e-05	RPS21	2.18358e-05	CORIN	8.26558e-07
THSD7A	1.4733e-05	NRG3	2.18273e-05	RPL23A	8.26429e-07
ST6GALNAC3	1.47102e-05	RPS15	2.17068e-05	CHODL	8.26376e-07
LINC01967	1.46694e-05	NEK10	2.17053e-05	GMPR	8.26342e-07
UST	1.46376e-05	HMGA2	2.16912e-05	LRRC7	8.26146e-07
LINC02398	1.46322e-05	RPS29	2.16897e-05	HMCN2	8.26081e-07
NEGR1	1.46283e-05	AL365295.1	2.16097e-05	ADTRP	8.26022e-07
HMCN2	1.45878e-05	LRRTM4	2.16047e-05	SOX2_OT	8.25601e-07
SLC4A7	1.45799e-05	TWIST2	2.1569e-05	AL136372.2	8.25331e-07
GULP1	1.45754e-05	COL4A6	2.15042e-05	MYH4	8.25213e-07
LINC01414	1.45291e-05	GBP1	2.13374e-05	AC011246.1	8.25187e-07
ABCC4	1.45053e-05	TNFRSF21	2.13262e-05	EPB41L1	8.25128e-07
COL22A1	1.43517e-05	KHDRBS2	2.12752e-05	ZFAND2A	8.24882e-07
CNTNAP3	1.42669e-05	SLC7A14_AS1	2.12505e-05	MNS1	8.24417e-07
TMEM182	1.42193e-05	AC093607.1	2.12365e-05	PCDH9	8.24093e-07
SCHLAP1	1.42133e-05	FBXO32	2.12336e-05	COLGALT2	8.22997e-07
HS6ST2	1.41594e-05	AC009315.1	2.11876e-05	SERPINH1	8.2221e-07
CCDC26	1.41257e-05	DKK3	2.11872e-05	CEP112	7.84151e-07
TMEM156	1.40796e-05	RALYL	2.11854e-05	AC004936.1	7.83182e-07
KLHL13	1.39545e-05	LRP2	2.11784e-05	SAA2	7.81892e-07
LINC01748	1.39459e-05	LINC02641	2.11492e-05	CCDC144NL	7.81443e-07
KLRD1	1.39407e-05	AC098829.1	2.10165e-05	MARK1	7.81226e-07
ZNF83	1.38967e-05	SERPINC1	2.07812e-05	PACRG	7.81162e-07
DIRC3	1.3892e-05	AC004083.1	2.07722e-05	MIR2052HG	7.81037e-07
COL23A1	1.38592e-05	RPS5	2.07641e-05	NEB	7.80593e-07
TAFA2	1.38012e-05	RPL15	2.07325e-05	C4orf48	7.80288e-07
UBASH3B	1.37589e-05	NLGN4Y	2.0729e-05	IFI44L	7.79998e-07
LINC01374	1.37115e-05	PCDH9	2.06998e-05	AMACR	7.79708e-07
SLC35F3	1.36712e-05	SETDB1	2.06886e-05	PIK3R3	7.79588e-07
AC084871.1	1.36309e-05	RPL19	2.06396e-05	BAG3	7.79496e-07
GTF2B	1.36248e-05	MARCH3	2.05455e-05	CD74	7.78672e-07
NOL4	1.35712e-05	FEM1C	2.05079e-05	CCL20	7.78575e-07
THEMIS	1.35272e-05	AC087762.1	2.04541e-05	NTN4	7.78557e-07
RGS9	1.34832e-05	AC016766.1	2.04182e-05	GGH	7.78041e-07
AL031073.2	1.34783e-05	LAMB1	2.03665e-05	DNAH17	7.76199e-07
AC016766.1	1.34412e-05	USP54	2.03659e-05	MXD1	7.35004e-07
AC110614.1	1.33976e-05	KRT8	2.03498e-05	IL15	7.34657e-07
UBXN2B	1.33392e-05	LINC01162	2.03191e-05	NECTIN3_AS1	7.34588e-07
BBOX1	1.33053e-05	HKDC1	2.02693e-05	CAPN3	7.3439e-07
RPS10	1.32602e-05	FLG_AS1	2.02293e-05	ZNF208	7.34211e-07
CADPS	1.32469e-05	AC125603.2	2.01809e-05	LINC02055	7.33954e-07
AL627171.2	1.31627e-05	TMSB10	2.01481e-05	AC129807.1	7.33886e-07
AC106744.1	1.31603e-05	ADARB2	2.00421e-05	HK1	7.33653e-07
SLC7A11	1.31211e-05	ANO10	1.99861e-05	LRG1	7.33589e-07
TIPARP	1.30755e-05	AC004053.1	1.99757e-05	AC011029.1	7.32729e-07
AL353660.1	1.30748e-05	FAAH2	1.98633e-05	LINC02269	7.3267e-07
TLE4	1.30305e-05	PDE10A	1.98631e-05	CLCA4_AS1	7.32507e-07
NALCN	1.3025e-05	TRHDE_AS1	1.97713e-05	ADCY10	7.32376e-07
ACSM1	1.29927e-05	CREB3L3	1.97125e-05	ZNF331	7.3171e-07
ADGRV1	1.29433e-05	HMCN2	1.96618e-05	LHFPL2	7.317e-07
IQCH	1.29307e-05	PI15	1.96379e-05	SLCO6A1	7.31354e-07
DYSF	1.28837e-05	BICDL1	1.96155e-05	RGS16	6.89303e-07
TIMP1	1.28828e-05	AFP	1.95413e-05	PRAG1	6.89228e-07
NECAB2	1.28446e-05	AC019197.1	1.95185e-05	PZP	6.89145e-07
FADS2	1.28358e-05	GAD1	1.94562e-05	CARD18	6.89125e-07
UBB	1.27962e-05	ZNF438	1.94055e-05	RAB3C	6.88694e-07
HS6ST3	1.27907e-05	HSPA4L	1.94053e-05	CA2	6.88418e-07
LINC01483	1.26497e-05	KIF6	1.9306e-05	JCHAIN	6.8832e-07
AL122003.2	1.26156e-05	AC106798.1	1.91373e-05	ALPK2	6.88207e-07
ARRDC4	1.26102e-05	ORM2	1.91196e-05	IL16	6.88169e-07
CNTNAP5	1.24408e-05	FYN	1.90636e-05	CT69	6.88013e-07
ELOB	1.24359e-05	ATP1B3	1.90374e-05	NLGN4Y	6.87727e-07
AL136372.2	1.24207e-05	LINC01193	1.9036e-05	PPM1E	6.87702e-07
SPP1	1.23774e-05	LINC01554	1.89811e-05	CYP1A2	6.87506e-07
AL138828.1	1.23492e-05	FIRRE	1.89791e-05	AC020651.2	6.87352e-07
AP001636.3	1.23415e-05	TAFA4	1.89564e-05	WARS	6.87324e-07
PAK3	1.22885e-05	LINC01019	1.89477e-05	GNLY	6.87317e-07
SSR4	1.22561e-05	DNAH11	1.89401e-05	KCNB1	6.87252e-07
ASPM	1.2149e-05	AC044893.1	1.8902e-05	ATRNL1	6.87171e-07
NLGN1	1.2063e-05	AC092652.2	1.88536e-05	LUZP2	6.86993e-07
IFNG_AS1	1.20207e-05	RPS26	1.88535e-05	AC015845.2	6.85374e-07
GRIN2A	1.2012e-05	DOK6	1.88091e-05	AC021723.2	6.85064e-07
NPL	1.19674e-05	SERF2	1.87993e-05	ANO10	6.44762e-07
ITGB1_DT	1.18801e-05	AC093895.1	1.87659e-05	ICAM1	6.44607e-07
CD163L1	1.18741e-05	MIR3681HG	1.87603e-05	IFI27	6.43152e-07
KCNB1	1.18383e-05	CYP3A7	1.87515e-05	LINC01695	6.43099e-07
FOSB	1.18337e-05	DNAJC6	1.87144e-05	SCHLAP1	6.43079e-07
AC021504.1	1.18184e-05	GULP1	1.8714e-05	AC099517.1	6.43054e-07
PDK1	1.17905e-05	AF121898.1	1.86632e-05	AC008945.2	6.42841e-07
NCALD	1.17133e-05	MT1G	1.86195e-05	AC106744.1	6.42823e-07
AL139042.1	1.16937e-05	ST6GALNAC3	1.85749e-05	NOTUM	6.42689e-07
AC010333.2	1.16262e-05	LINC00299	1.85332e-05	LINC01564	6.42332e-07
KCNMB2_AS1	1.1596e-05	CEMIP	1.85326e-05	MCTP2	6.42213e-07
LINC02624	1.15944e-05	FOS	1.84767e-05	FMN2	6.42206e-07
CREB5	1.15914e-05	AC068587.4	1.83931e-05	GNGT1	6.42184e-07
TNFAIP3	1.15529e-05	RND1	1.83502e-05	IFI44	6.41937e-07
FSTL4	1.15063e-05	CERS2	1.82974e-05	LINC00879	6.41716e-07
ADGRB3	1.14637e-05	HSPA1B	1.82168e-05	CNTNAP3	6.41669e-07
C5orf17	1.146e-05	IFITM3	1.81729e-05	TRPM1	6.41555e-07
SSBP2	1.1406e-05	RPL7	1.80773e-05	AC046130.1	6.41529e-07
LINC02798	1.13741e-05	ALPK2	1.80476e-05	AL118523.1	6.41364e-07
IGFBP3	1.13726e-05	NUP210L	1.80248e-05	BRIP1	6.40764e-07
AL117382.1	1.12926e-05	LRRC7	1.79805e-05	PLA2G4C	6.40651e-07
ANKFN1	1.12404e-05	AC008554.1	1.7934e-05	AC016766.1	6.40543e-07
AP002026.1	1.12334e-05	UST	1.78389e-05	FLT1	6.40483e-07
AP001042.1	1.12312e-05	MECOM	1.78351e-05	MECOM	6.40175e-07
COX6A1	1.1188e-05	UBE2U	1.77929e-05	SPECC1	6.39807e-07
MSC_AS1	1.11872e-05	UBB	1.77875e-05	TM4SF4	6.37068e-07
SPINK1	1.11529e-05	RPS20	1.77073e-05	DSCAML1	6.36406e-07
MYO3B	1.11406e-05	RPL30	1.77063e-05	NME2	6.01198e-07
SLC12A2	1.1099e-05	SULT1C2	1.7698e-05	TERT	6.00105e-07
RASGRP3	1.10958e-05	LINC01483	1.76978e-05	SLC20A1	5.98043e-07
TMTC2	1.1e-05	LINC01090	1.76667e-05	DYSF	5.97125e-07
EBLN3P	1.09521e-05	RPL36A	1.76647e-05	TTN	5.97016e-07
AL390800.1	1.09219e-05	SLC12A2	1.7656e-05	MYH7B	5.96947e-07
AC104002.3	1.07764e-05	PLA2G4C	1.76111e-05	LINC02365	5.96822e-07
TOP2A	1.07721e-05	NOVA1	1.76044e-05	AC026341.1	5.96817e-07
UBE2U	1.07406e-05	CFAP161	1.75695e-05	LINC01090	5.96751e-07
LOXL4	1.06888e-05	LINC00278	1.75221e-05	ADGRB3	5.96256e-07
AP000829.1	1.05914e-05	BAIAP2L2	1.75056e-05	GPRC5A	5.96218e-07
AL590807.1	1.059e-05	CD74	1.74663e-05	BACE2	5.95916e-07
PDE3A	1.05585e-05	SPSB1	1.74632e-05	AC005050.3	5.9588e-07
PDE1C	1.05566e-05	AC016074.2	1.74355e-05	AC069277.1	5.95695e-07
NME2	1.05477e-05	IL16	1.73488e-05	AL356010.2	5.94793e-07
LINC02456	1.05441e-05	SLCO2A1	1.73441e-05	AL122003.2	5.94588e-07
KCNQ5	1.04914e-05	MYO18B	1.73401e-05	CD163L1	5.51891e-07
DOK6	1.04528e-05	FADS2	1.72945e-05	DEC1	5.51502e-07
RALYL	1.04072e-05	PLCH1	1.72935e-05	NCALD	5.51406e-07
TMEM65	1.03178e-05	CFAP61	1.7246e-05	HIST1H2BC	5.51306e-07
SCG5	1.02836e-05	PAPPA2	1.72422e-05	LINC00383	5.51179e-07
GALNTL6	1.0278e-05	PRSS3	1.72081e-05	RERG	5.50954e-07
KIAA1324L	1.02653e-05	PTCHD1_AS	1.71924e-05	KANTR	5.50669e-07
AJ009632.2	1.02334e-05	CREB5	1.7159e-05	TK1	5.50625e-07
THBS1	1.02278e-05	MIR181A2HG	1.71469e-05	FAT3	5.503e-07
AC005753.2	1.02274e-05	LINC00470	1.71443e-05	ANO3	5.50279e-07
Z93403.1	1.0222e-05	MIR4713HG	1.70691e-05	SH3GL3	5.50278e-07
ERC2	1.02215e-05	TENM4	1.70682e-05	DRAIC	5.50251e-07
RMST	1.01831e-05	FGF12	1.7068e-05	AC133485.7	5.50241e-07
BRIP1	1.01041e-05	CDH6	1.70562e-05	LINC02208	5.50227e-07
PCED1B	1.00939e-05	RPS7	1.70548e-05	MAP3K20	5.5011e-07
KCNQ3	1.00883e-05	AP003900.1	1.70212e-05	OSBPL10	5.4988e-07
LINC01488	1.00421e-05	RNF220	1.7006e-05	AC104041.1	5.49224e-07
IFIH1	9.95499e-06	AC138305.1	1.69256e-05	TGFB2	5.49098e-07
CACNB4	9.94973e-06	PI4KB	1.68706e-05	LMLN	5.48855e-07
AL365295.1	9.90384e-06	SAA1	1.68264e-05	AL022151.1	5.48747e-07
FAM13A	9.85457e-06	RPL14	1.68233e-05	SYT1	5.48032e-07
CLIC5	9.80964e-06	POU5F1	1.67891e-05	SLC38A11	5.47799e-07
RECK	9.72442e-06	PDE1A	1.67403e-05	SLC4A7	5.47304e-07
DNAJC6	9.71535e-06	GALNTL6	1.67368e-05	AC006333.1	5.06533e-07
S100A10	9.67772e-06	MYH11	1.66877e-05	ADAMTS9_AS2	5.06508e-07
PDE1A	9.67449e-06	AC013287.1	1.66444e-05	LINC01182	5.06081e-07
NHSL2	9.63135e-06	LINC02232	1.6607e-05	EPHB2	5.0602e-07
AC097518.2	9.63056e-06	DNAH17	1.65594e-05	MAP2K6	5.05847e-07
AC002377.1	9.58554e-06	DDX58	1.65495e-05	MYT1L	5.05811e-07
DDX60	9.58333e-06	PYGB	1.65179e-05	LINC02150	5.05634e-07
FAM219A	9.54716e-06	RPLP2	1.6457e-05	EEF1A2	5.05432e-07
EPHA1_AS1	9.54233e-06	STAT1	1.64505e-05	AMZ1	5.05383e-07
IGLC2	9.53977e-06	CACHD1	1.64187e-05	LINC01229	5.05319e-07
PLCXD3	9.51953e-06	SLC19A3	1.63821e-05	LINC01821	5.05255e-07
IGHG3	9.4495e-06	AC073091.3	1.63673e-05	POLR2L	5.05242e-07
LINC00607	9.39921e-06	KCNN2	1.63332e-05	NRCAM	5.0516e-07
DDX58	9.32223e-06	B4GALT6	1.6284e-05	LINC01748	5.05152e-07
PCLO	9.31301e-06	TTN	1.62823e-05	MUC13	5.05129e-07
SHISA6	9.31088e-06	RPL35A	1.61533e-05	SLC7A11_AS1	5.05093e-07
BICDL1	9.31055e-06	LINC02511	1.61409e-05	LINC01505	5.04991e-07
ADCY8	9.3054e-06	ZC3HAV1	1.61386e-05	CFAP61	5.04875e-07
PPP1R3A	9.26761e-06	EDA	1.6094e-05	PLCL1	5.04867e-07
SULT1C2	9.26662e-06	TMEM45B	1.60531e-05	GRIK1	5.04169e-07
PDZRN3	9.21629e-06	PLXNC1	1.60445e-05	MYO3B	5.04112e-07
LINC01619	9.17573e-06	TRIM5	1.60022e-05	ZSCAN31	5.03572e-07
CARD18	9.17463e-06	MED12L	1.60019e-05	AC016687.3	5.02418e-07
SLC1A3	9.17103e-06	LINC02058	1.58678e-05	AC019117.1	5.01847e-07
GDAP1	9.12426e-06	FAM135B	1.57868e-05	ASPM	4.61261e-07
ARID3A	9.12134e-06	AC002460.2	1.57856e-05	MZB1	4.60856e-07
BACE2	9.09092e-06	KRTAP5_AS1	1.57766e-05	AC093898.1	4.6017e-07
AC016074.2	9.08724e-06	RPL24	1.57724e-05	TMEM65	4.59965e-07
ANK2	9.08437e-06	KCNQ5	1.57704e-05	NALCN	4.59712e-07
MX1	9.08371e-06	DHRS2	1.57358e-05	AC007344.1	4.59661e-07
ERVMER61_1	9.08145e-06	FAT3	1.57335e-05	ENOX1	4.59435e-07
SGIP1	9.04039e-06	LINC02220	1.57282e-05	SERPINC1	4.59295e-07
HMCN1	9.03687e-06	LINC01419	1.56851e-05	SIM1	4.59144e-07
LAMB1	9.03173e-06	AC019117.1	1.56802e-05	KCNU1	4.59071e-07
CERS3_AS1	9.03017e-06	SLC7A11_AS1	1.56414e-05	LINC01727	4.58713e-07
UGT2B7	8.96993e-06	OBSCN	1.56032e-05	CFAP161	4.587e-07
LINC01091	8.93785e-06	LINC01170	1.55394e-05	HSD11B1_AS1	4.58257e-07
LINC02365	8.93707e-06	AL033504.1	1.54973e-05	C11orf96	4.58156e-07
AC114485.1	8.93681e-06	DIRC3	1.54283e-05	LINC02384	4.58093e-07
SPARCL1	8.93451e-06	FGF2	1.5416e-05	NTM	4.57995e-07
CNTNAP4	8.90096e-06	ADAMTS12	1.5372e-05	ISG15	4.57858e-07
LINC02306	8.79875e-06	AC018742.1	1.53106e-05	MRPS22	4.57576e-07
AC010894.3	8.79488e-06	KRT23	1.52647e-05	CCND1	4.57204e-07
KIF6	8.75576e-06	FAM13A	1.51547e-05	PI15	4.571e-07
AC107419.1	8.72729e-06	ASPM	1.51006e-05	MYL9	4.56149e-07
PYGB	8.7131e-06	SLCO5A1	1.50465e-05	ITGAV	4.55584e-07
IPCEF1	8.71138e-06	NECAB2	1.50463e-05	GCK	4.15463e-07
DIAPH3	8.68324e-06	AC106793.1	1.50056e-05	ATP1A2	4.14668e-07
PRSS3	8.67017e-06	TIMP3	1.50055e-05	PDK1	4.14354e-07
AC138123.1	8.66941e-06	ADAM12	1.49989e-05	C5orf46	4.14281e-07
HS3ST4	8.66586e-06	SPP1	1.49986e-05	C20orf197	4.14151e-07
AL442163.1	8.62386e-06	LINC00348	1.4997e-05	AP002784.1	4.14124e-07
SLC38A11	8.61585e-06	ABCG1	1.49614e-05	TMPRSS15	4.13932e-07
TGFB2	8.61354e-06	LINC00906	1.49578e-05	AKAP12	4.13912e-07
LINC01934	8.57446e-06	TMTC2	1.49507e-05	SEMA6A	4.13849e-07
AF165147.1	8.57318e-06	SPINK1	1.49078e-05	KCNMB4	4.13843e-07
ABCG1	8.57263e-06	AL731769.2	1.49045e-05	TBC1D4	4.13712e-07
AC026341.1	8.53166e-06	HPR	1.4899e-05	RSAD2	4.136e-07
G0S2	8.52931e-06	GPAT3	1.48462e-05	TRPA1	4.1358e-07
OBSCN	8.3969e-06	LINC01226	1.48301e-05	PLA2R1	4.13496e-07
KCNH7	8.39387e-06	LINC02306	1.47683e-05	MAPK4	4.1317e-07
AC002460.2	8.38214e-06	AC092810.3	1.47286e-05	AC068633.1	4.13136e-07
LUZP2	8.35085e-06	PDE1C	1.47282e-05	AC003666.1	4.13036e-07
NCAM1	8.34943e-06	BCL2	1.46836e-05	LINC02505	4.13029e-07
CFTR	8.34546e-06	DISC1FP1	1.46832e-05	TNFAIP3	4.13013e-07
AP003174.1	8.34352e-06	CCDC148	1.46314e-05	CACHD1	4.12986e-07
BMP6	8.29296e-06	SLC30A8	1.45774e-05	HMCN1	4.12847e-07
ABLIM2	8.25601e-06	AC010333.2	1.45467e-05	UNC5D	4.12827e-07
AC005165.1	8.25392e-06	TMPRSS15	1.44554e-05	CREB5	4.12814e-07
LINC02331	8.20962e-06	LINC02388	1.4356e-05	SULF1	4.12711e-07
ITGA8	8.20592e-06	UPP2	1.43507e-05	LINC02606	4.127e-07
PLD5	8.16081e-06	UGT2B15	1.435e-05	LINC01949	4.12571e-07
AC244033.2	8.14082e-06	CCDC146	1.43485e-05	MTNR1B	4.12568e-07
AKAP12	8.12201e-06	AP002784.1	1.42141e-05	RASGRF2	4.12521e-07
NR4A3	8.12114e-06	AC097518.2	1.41339e-05	LINC01170	4.12519e-07
LRP2	8.11388e-06	AC008415.1	1.41205e-05	MDK	4.1251e-07
GRIK2	8.08283e-06	AC107419.1	1.40876e-05	PTN	4.12489e-07
PLA2G2A	8.07838e-06	ABCB1	1.4085e-05	EGLN3	4.12376e-07
AC018742.1	8.07115e-06	KRT18	1.40779e-05	SLC35F3	4.12101e-07
PEG10	8.07044e-06	LINC00607	1.39964e-05	DDX58	4.12021e-07
ADAMTS6	8.06877e-06	ITGBL1	1.39913e-05	HELLPAR	4.12001e-07
LINC02327	8.06015e-06	AL079338.1	1.3938e-05	BCL2	4.11675e-07
AC068633.1	8.02341e-06	LINC02006	1.39033e-05	AC079062.1	4.11526e-07
LINC02208	8.02236e-06	RPL23A	1.38456e-05	AC026116.1	4.11475e-07
AC090809.1	7.98554e-06	LRG1	1.38059e-05	LOXL4	4.11385e-07
ADAMTS9	7.97126e-06	CSGALNACT1	1.37206e-05	SLC5A10	4.10882e-07
DHRS2	7.939e-06	LINC00879	1.37202e-05	CDH9	4.09696e-07
MYO18B	7.93031e-06	ADGRB3	1.36758e-05	ELOB	4.09624e-07
IER3	7.92494e-06	SNORC	1.36748e-05	FABP1	4.08945e-07
AC004949.1	7.90113e-06	SAA2	1.36674e-05	SDK1	3.70151e-07
AC002066.1	7.89919e-06	CNTN1	1.36226e-05	RASGRP3	3.69534e-07
PPP1R14B	7.88637e-06	AC064829.1	1.35689e-05	RPSA	3.69504e-07
EPSTI1	7.83781e-06	PSMB4	1.3565e-05	DNAJC6	3.68536e-07
SAMMSON	7.83524e-06	AC022915.2	1.35638e-05	LTO1	3.68324e-07
MAPK4	7.78891e-06	GLDN	1.35254e-05	IFIT1	3.6822e-07
FLT1	7.71395e-06	NPNT	1.35195e-05	AC005487.1	3.67918e-07
TESC	7.70582e-06	LINC02798	1.34453e-05	CLSTN2	3.67837e-07
AC026167.1	7.70043e-06	FYB1	1.34341e-05	CXXC4	3.67816e-07
SORCS3	7.66687e-06	LINC01322	1.33925e-05	TGM2	3.67775e-07
MYH11	7.66207e-06	UNC5D	1.3387e-05	AL353595.1	3.67535e-07
CCL5	7.65546e-06	DNAJC15	1.33403e-05	ITPRID1	3.67496e-07
POLR2L	7.65348e-06	AC117473.1	1.33064e-05	LEF1	3.6749e-07
GRIK1	7.6126e-06	RAP2C_AS1	1.32963e-05	AC002066.1	3.67291e-07
LINC01885	7.60977e-06	SERPINE2	1.3266e-05	GRID2	3.67273e-07
AC016687.3	7.56004e-06	AKR1C4	1.32468e-05	DNER	3.67212e-07
KCND2	7.52437e-06	PPP4R4	1.32068e-05	CCL5	3.67134e-07
MDK	7.51992e-06	RPL27	1.317e-05	KCNQ3	3.67125e-07
CD24	7.51503e-06	GADD45G	1.31693e-05	TRIM5	3.67089e-07
LINC02388	7.43298e-06	LINC01708	1.31126e-05	MYOCOS	3.66977e-07
SLC44A5	7.42982e-06	LINC00535	1.30912e-05	LINC01060	3.66941e-07
SLC16A9	7.42832e-06	RPS13	1.30244e-05	PEBP4	3.6692e-07
AP001977.1	7.4276e-06	AC138123.1	1.29369e-05	UBB	3.66863e-07
DGKI	7.38389e-06	TUSC3	1.29359e-05	AC090796.1	3.66783e-07
TAFA4	7.38247e-06	NHSL2	1.28939e-05	FAM83D	3.66727e-07
AC092353.2	7.38001e-06	MUC5B	1.28425e-05	CLIC5	3.66688e-07
KIF18B	7.37778e-06	AKAP12	1.27971e-05	AL512603.2	3.66683e-07
AL033504.1	7.32806e-06	NLGN4X	1.27967e-05	HS6ST3	3.66555e-07
LINC01162	7.29247e-06	EIF1	1.27903e-05	COL1A1	3.66553e-07
RFC3	7.24883e-06	CLVS1	1.27549e-05	SHC4	3.66479e-07
AC024901.1	7.24219e-06	LINC00504	1.27507e-05	COX7B2	3.66404e-07
DNAH17	7.20678e-06	KCNH7	1.27003e-05	ATP10B	3.66326e-07
MDGA1	7.20321e-06	AL356108.1	1.26993e-05	SHISA9	3.6629e-07
NALCN_AS1	7.19746e-06	AL445255.1	1.26665e-05	LUCAT1	3.66152e-07
GNAL	7.15425e-06	AC007344.1	1.26049e-05	BTNL8	3.65778e-07
LRRC7	7.11771e-06	LINC01934	1.25636e-05	FYB1	3.65439e-07
CA2	7.11095e-06	LRFN5	1.25187e-05	KCNH7	3.64864e-07
IGLC3	7.10921e-06	AL442636.1	1.2435e-05	LINC02398	3.64759e-07
BTNL8	7.10141e-06	AL136372.2	1.24223e-05	AC093895.1	3.64539e-07
LINC01182	7.0721e-06	COL2A1	1.2389e-05	ALOX15B	3.64126e-07
MCTP2	7.06453e-06	SQLE	1.23788e-05	EDA	3.64087e-07
CCDC148	6.97669e-06	COL5A2	1.2376e-05	AC007099.1	3.25346e-07
CEMIP	6.97236e-06	FLT1	1.23352e-05	CRTAM	3.22732e-07
PEBP4	6.96875e-06	TIPARP	1.23077e-05	IER3	3.22392e-07
STK33	6.92905e-06	SOX9	1.229e-05	FAM13A	3.22274e-07
NEB	6.92871e-06	CST3	1.22514e-05	AC090518.1	3.21966e-07
CCDC144NL_AS1	6.92529e-06	G0S2	1.22012e-05	ACER2	3.21825e-07
AC008415.1	6.84189e-06	CHSY3	1.21601e-05	KCNMB2	3.21773e-07
LINC01811	6.83421e-06	GTF2B	1.21056e-05	AC145146.1	3.21748e-07
AC018462.1	6.83202e-06	TUBB	1.21028e-05	LINC02613	3.2172e-07
WARS	6.82953e-06	MOB3B	1.20237e-05	AC093765.2	3.21695e-07
SLC7A14_AS1	6.78918e-06	HIST1H2AC	1.20186e-05	LOX	3.21551e-07
GRIA3	6.78611e-06	AC093791.1	1.19786e-05	DGKI	3.21539e-07
AC007493.1	6.70157e-06	TNFAIP3	1.19766e-05	IL19	3.21201e-07
FIRRE	6.69399e-06	ATP10B	1.19644e-05	NOX4	3.21037e-07
AC046130.1	6.64725e-06	AC034139.1	1.1924e-05	AC006296.3	3.20988e-07
CLSTN2	6.60487e-06	RAB3C	1.19215e-05	CKS2	3.20931e-07
IFI27	6.60352e-06	OTUD7A	1.1916e-05	USP54	3.20884e-07
MRC1	6.60259e-06	AL591043.2	1.18826e-05	CD44	3.20819e-07
LINC02770	6.60229e-06	NRG2	1.18329e-05	FAM163A	3.20811e-07
UNC5D	6.59716e-06	PCLO	1.17361e-05	AF279873.3	3.20799e-07
LINC02006	6.59549e-06	POF1B	1.17091e-05	HERC6	3.2051e-07
TRIM38	6.56387e-06	FGF14	1.16996e-05	FOSB	3.20179e-07
TRIM5	6.56065e-06	GPX2	1.16924e-05	AL591501.1	3.20148e-07
SOX9	6.55867e-06	APCDD1	1.16911e-05	RANBP3L	3.20145e-07
ADAMTS16	6.55808e-06	DIAPH3	1.16583e-05	PPP1R3A	3.19906e-07
ANG	6.51395e-06	KCND2	1.16573e-05	LINC00355	3.19724e-07
SNHG8	6.47169e-06	LINC01632	1.16024e-05	WNT3A	3.19507e-07
GABRB3	6.4659e-06	SNCAIP	1.16007e-05	AL356124.1	3.1944e-07
COL24A1	6.42077e-06	SEMA6A	1.15608e-05	ERC2	3.18751e-07
LINC01090	6.4185e-06	PDE8B	1.15594e-05	DIRC3	2.76527e-07
STS	6.33724e-06	MRC1	1.15589e-05	ZNF438	2.76247e-07
AC013287.1	6.33491e-06	LEF1	1.1521e-05	RGS7BP	2.76139e-07
B4GALT6	6.32427e-06	CD44	1.15163e-05	MGAT4C	2.76125e-07
LINC02307	6.28589e-06	LINC01611	1.15135e-05	LINC01924	2.76048e-07
MTCL1	6.27913e-06	PZP	1.15075e-05	AC093515.1	2.75961e-07
FAM135B	6.27826e-06	AC008568.1	1.14702e-05	EYA4	2.75869e-07
SPINK5	6.23534e-06	BAG3	1.14681e-05	CHRM3	2.7579e-07
LINC00923	6.19806e-06	AC133485.7	1.14676e-05	BICDL1	2.75713e-07
POU6F2	6.18606e-06	ADAMTSL4_AS1	1.14655e-05	AC093791.1	2.75424e-07
IGLC1	6.14689e-06	NR4A1	1.14585e-05	CXCL8	2.75408e-07
CDH6	6.14292e-06	AL359313.1	1.14205e-05	APOD	2.7539e-07
AC005180.1	6.14226e-06	EYA4	1.1416e-05	UNC5B	2.7536e-07
PAPPA2	6.09626e-06	LINC01208	1.13259e-05	ITGA2	2.75357e-07
AC097512.1	6.09213e-06	AL138828.1	1.13216e-05	SLC44A5	2.75348e-07
SHISA9	6.05235e-06	PRAP1	1.1274e-05	VCAN	2.75345e-07
CENPF	6.05042e-06	DNER	1.12262e-05	SV2B	2.75343e-07
AC073114.1	6.04914e-06	LYZ	1.1195e-05	AC021134.1	2.75308e-07
AC117473.1	6.04843e-06	AC073114.1	1.1194e-05	AL353660.1	2.75242e-07
SERPINH1	6.04802e-06	HS6ST3	1.11915e-05	AC021733.2	2.75238e-07
AC022915.2	6.01433e-06	STEAP2_AS1	1.11892e-05	FAM111B	2.752e-07
LINC01705	6.00963e-06	LINC02307	1.11851e-05	HERC5	2.7513e-07
SLC2A14	6.00843e-06	AL353595.1	1.11535e-05	CCDC144NL_AS1	2.75065e-07
SHC3	6.00521e-06	MSC_AS1	1.11468e-05	AC093607.1	2.74968e-07
AC097515.1	5.99814e-06	ARL6IP1	1.1095e-05	AP001636.3	2.74928e-07
LINC01968	5.96437e-06	AC024901.1	1.09557e-05	COL4A6	2.74875e-07
MIR4713HG	5.96413e-06	ADAMTSL2	1.09324e-05	AC022915.2	2.74453e-07
CA12	5.95097e-06	ACSM1	1.09252e-05	LINC02232	2.74415e-07
TP63	5.92451e-06	CAPN3	1.09122e-05	TNFRSF9	2.74366e-07
LEF1	5.91844e-06	CHODL	1.08764e-05	CADM2	2.74354e-07
GDNF	5.91522e-06	AL050309.1	1.08288e-05	ISM1	2.74189e-07
TUSC3	5.91274e-06	AC005050.3	1.07824e-05	AC074237.1	2.73937e-07
NUP210L	5.87623e-06	SGPP2	1.07757e-05	AC092650.1	2.73859e-07
AC010148.1	5.87487e-06	DRAIC	1.07686e-05	C5orf47	2.73857e-07
MYT1L	5.87396e-06	SCN1A	1.06931e-05	CPE	2.73271e-07
EPB41L3	5.86826e-06	ICAM1	1.06861e-05	LINC00923	2.73165e-07
NPNT	5.86817e-06	CTBP2	1.06415e-05	TMEM178B	2.72448e-07
EDA	5.8638e-06	ADAMTS18	1.06342e-05	LINC01483	2.70672e-07
ROMO1	5.82862e-06	AC112493.1	1.06055e-05	RPS13	2.33694e-07
ZSCAN31	5.82475e-06	AC097512.1	1.05987e-05	RRM2	2.30849e-07
SLC3A1	5.82368e-06	BACE2	1.05974e-05	AC239809.3	2.30259e-07
HIST1H2AC	5.82072e-06	IGF2	1.0596e-05	GPC4	2.30147e-07
AC064875.1	5.78018e-06	SAXO1	1.05895e-05	AC015631.1	2.30059e-07
FBXO32	5.77884e-06	IFNG_AS1	1.05534e-05	LINC00880	2.30056e-07
CD44	5.7409e-06	UBASH3B	1.05011e-05	AC018618.1	2.29941e-07
AC073569.2	5.73658e-06	RASGRF2	1.05008e-05	SLC41A3	2.29887e-07
LINC02384	5.68386e-06	RNF150	1.0414e-05	ABCG1	2.29872e-07
FAT3	5.64185e-06	DDR2	1.04126e-05	AP003900.1	2.29722e-07
DKK3	5.6395e-06	ZFAND2A	1.04104e-05	GABRA2	2.29543e-07
IFI44	5.55334e-06	AC073569.2	1.041e-05	HMOX1	2.29482e-07
CTBP2	5.54665e-06	AC068759.1	1.04057e-05	TMEM132D	2.29455e-07
SYTL2	5.54512e-06	NPW	1.0365e-05	CHCHD10	2.29364e-07
SLC25A21	5.51456e-06	AC092353.2	1.03639e-05	NTS	2.29349e-07
OTUD7A	5.45495e-06	RFC3	1.03587e-05	CATSPERB	2.29257e-07
LINC02257	5.4533e-06	NCALD	1.03336e-05	AC034268.2	2.29226e-07
RIMKLB	5.41304e-06	AC009879.4	1.03179e-05	SAPCD2	2.29202e-07
SNORC	5.32836e-06	GDAP1	1.03153e-05	SLC6A14	2.29197e-07
FOXQ1	5.32044e-06	TMEM156	1.03137e-05	IGLC3	2.29179e-07
APOLD1	5.27787e-06	ADGRV1	1.0282e-05	LTB	2.29171e-07
S100A6	5.27742e-06	LMLN	1.02641e-05	TNFRSF21	2.291e-07
SLC6A11	5.27306e-06	AL589669.1	1.0229e-05	SPARC	2.29085e-07
MBOAT2	5.23243e-06	CD38	1.02253e-05	AC092813.1	2.28807e-07
TUBA1B	5.23236e-06	AC084816.1	1.01877e-05	ENPP2	2.28773e-07
CSRP2	5.22897e-06	UBXN2B	1.01872e-05	TNFSF15	2.28769e-07
AP000424.1	5.22524e-06	IGHG1	1.01841e-05	GPNMB	2.28753e-07
CPE	5.21199e-06	ATP1A1	1.0144e-05	SHISA6	2.28749e-07
DNAJC15	5.18597e-06	MCTP2	1.01373e-05	DACH2	2.2858e-07
ZFAND2A	5.18106e-06	LINC01619	1.01345e-05	HMGN5	2.28444e-07
AC093895.1	5.17945e-06	GRIK1	1.00961e-05	LINC01214	2.28379e-07
DCLK2	5.17763e-06	AC104574.2	1.00891e-05	APOLD1	2.28268e-07
ADAM23	5.17481e-06	IGHG3	1.00452e-05	SORCS1	2.28245e-07
DNAH5	5.16941e-06	AC016687.3	1.00048e-05	TNNI2	2.28047e-07
IFI6	5.14205e-06	AL591518.1	9.9967e-06	RGS7	2.27992e-07
CCDC141	5.13976e-06	RANBP3L	9.99607e-06	NCAM1	2.2705e-07
SLC41A3	5.13643e-06	SLC45A2	9.95573e-06	SCN1A	2.26714e-07
CHL1	5.12885e-06	CLIC6	9.91145e-06	SYN3	1.93107e-07
POU5F1	5.09348e-06	MGAM2	9.90231e-06	AP000829.1	1.85661e-07
NPW	5.09266e-06	SSR4	9.86817e-06	TRHDE	1.85055e-07
KHDRBS2	5.09171e-06	LYPD6B	9.86019e-06	ANKFN1	1.8453e-07
AC093898.1	5.09082e-06	CYP19A1	9.85943e-06	LRP2	1.84376e-07
GABRA2	5.08877e-06	CFTR	9.8559e-06	LINC02211	1.84301e-07
LINC01900	5.08696e-06	AC092650.1	9.81448e-06	LINC01811	1.84287e-07
MT1H	5.08314e-06	PODXL2	9.80871e-06	ARNT2	1.84286e-07
RASGRF2	5.04639e-06	SLC22A15	9.77217e-06	CFAP54	1.84234e-07
RRM2	5.04344e-06	COL24A1	9.77217e-06	APOA4	1.83854e-07
ANO3	5.00328e-06	MRPS22	9.76958e-06	LINC01951	1.83728e-07
MPPED2	4.95785e-06	RPL26	9.72622e-06	AC005753.2	1.83716e-07
LINC00351	4.95511e-06	ELOB	9.71248e-06	POU2AF1	1.83697e-07
AC090825.1	4.94962e-06	MDK	9.63785e-06	AL353807.5	1.83688e-07
AC092078.2	4.94613e-06	EPB41L3	9.63381e-06	DACH1	1.83501e-07
AC007277.1	4.94533e-06	LINC01949	9.63102e-06	KCNQ5	1.83448e-07
TTLL7	4.90887e-06	CA12	9.63048e-06	AC004870.2	1.83406e-07
AC008554.1	4.90671e-06	KLHL13	9.62996e-06	AC021351.1	1.83381e-07
EGLN3	4.9032e-06	PEBP4	9.58904e-06	GJA10	1.83362e-07
AC078923.1	4.89666e-06	BCHE	9.58143e-06	LINC01226	1.83334e-07
AC007529.2	4.87362e-06	DACH1	9.53949e-06	DCLK2	1.83263e-07
HMGN5	4.86232e-06	AC079772.1	9.49894e-06	AC021504.1	1.83239e-07
RERG	4.85936e-06	SGMS2	9.48722e-06	IFNG_AS1	1.83112e-07
DNER	4.85905e-06	SMIM2_AS1	9.46384e-06	IFIT3	1.83087e-07
ERG	4.85756e-06	IFI27	9.45124e-06	MSC_AS1	1.83018e-07
DACH1	4.81629e-06	OVOL2	9.38639e-06	LINC00402	1.83008e-07
AL118523.1	4.81151e-06	TM4SF1	9.36234e-06	ART3	1.83006e-07
AC092650.1	4.77419e-06	AJ009632.2	9.35613e-06	RIMKLB	1.8229e-07
AC087857.1	4.77012e-06	AP002026.1	9.30995e-06	SPP1	1.82281e-07
LINC02073	4.76637e-06	RASGRP3	9.26804e-06	TRIB3	1.82137e-07
AC117453.1	4.72367e-06	MARK1	9.26152e-06	HSPA4L	1.8189e-07
AL591043.2	4.72339e-06	UGT2B7	9.2197e-06	LINC01619	1.77292e-07
GALNT7	4.72271e-06	LINC01681	9.21722e-06	HS3ST2	1.39818e-07
BGN	4.72156e-06	ADAMTS9	9.21475e-06	HIST2H2BF	1.38926e-07
LINC01505	4.71789e-06	IGLC2	9.17986e-06	LINC00348	1.38835e-07
TRHDE	4.67819e-06	CHCHD10	9.12835e-06	AC073114.1	1.38561e-07
B3GNT5	4.67485e-06	LINC02624	9.12785e-06	TINAG	1.38543e-07
AC061958.1	4.67267e-06	ANO3	9.12638e-06	SLC16A9	1.38451e-07
MARK1	4.58836e-06	AC104002.3	9.08596e-06	AC010333.2	1.38405e-07
CNTN1	4.58509e-06	ANKRD30A	9.08505e-06	CERS3_AS1	1.38394e-07
SBSPON	4.5415e-06	TRIM38	9.08426e-06	TMEM163	1.38314e-07
IL16	4.53766e-06	MMP16	9.02954e-06	LINC01435	1.38024e-07
AC002463.1	4.53709e-06	AC005208.1	9.02948e-06	CCL19	1.38008e-07
AC068587.4	4.5366e-06	PKIA_AS1	8.9903e-06	AC009646.2	1.37987e-07
ACSM3	4.49472e-06	SHISA9	8.98274e-06	AC114316.1	1.37948e-07
SLC16A12	4.49163e-06	CFAP54	8.98236e-06	AC090164.5	1.37855e-07
TMEM72_AS1	4.45528e-06	TLE4	8.89683e-06	LINC02511	1.37789e-07
AC069277.1	4.45281e-06	NEB	8.89272e-06	ERG	1.37735e-07
PLA2R1	4.45121e-06	LINC02505	8.84946e-06	ALDH1A3	1.37691e-07
AL136962.1	4.44997e-06	LINC01968	8.80782e-06	TRHDE_AS1	1.37682e-07
SNCAIP	4.44809e-06	LINC01727	8.80663e-06	SCD	1.37622e-07
SCN1A	4.44576e-06	SCUBE2	8.77661e-06	CNTN1	1.37589e-07
ZNF804A	4.44226e-06	BIRC3	8.76579e-06	MCF2	1.37527e-07
AC138305.1	4.40791e-06	CD24	8.76568e-06	AC022034.1	1.37482e-07
CFAP54	4.40185e-06	OAT	8.7154e-06	AC007277.1	1.37465e-07
FOXN4	4.40019e-06	LINC01287	8.71437e-06	PLD5	1.37412e-07
DEC1	4.39901e-06	LINC02741	8.71075e-06	AEBP1	1.3738e-07
MKI67	4.36261e-06	LINC02269	8.67071e-06	BMP6	1.37372e-07
LINC01170	4.35982e-06	AC093866.1	8.66664e-06	LINC02741	1.37339e-07
ISM1	4.35855e-06	LINC02384	8.65971e-06	GDAP1	1.37328e-07
AC021134.1	4.31021e-06	FAU	8.62398e-06	DCX	1.37287e-07
CHODL	4.3087e-06	OTULINL	8.62364e-06	AC073636.1	1.3708e-07
TRIB3	4.26923e-06	CHL1	8.57647e-06	OR11A1	1.36996e-07
RSPO2	4.26557e-06	AC007529.2	8.53387e-06	AC079160.1	1.36903e-07
ADAMTS12	4.26521e-06	CCDC141	8.48186e-06	AL591043.2	1.3683e-07
NLGN4X	4.2244e-06	COL5A3	8.44393e-06	SCG5	1.3659e-07
AC093515.1	4.22052e-06	AC016152.1	8.44172e-06	CLVS2	1.36376e-07
LINC02613	4.21637e-06	CCL20	8.43852e-06	GALNTL6	1.36064e-07
POF1B	4.17278e-06	TMEM163	8.39453e-06	AC092813.2	1.35878e-07
AC009315.1	4.08675e-06	AC244502.1	8.39343e-06	CDH6	1.35759e-07
OASL	4.08094e-06	TIMP1	8.38831e-06	AC244033.2	9.42421e-08
BAIAP2L2	4.07916e-06	PAPPA	8.34643e-06	PRSS3	9.40564e-08
RHEX	4.07575e-06	LINC01951	8.21387e-06	AC025465.1	9.33835e-08
AC064829.1	4.04235e-06	PLA2R1	8.16618e-06	LINC02315	9.27847e-08
PIK3R3	4.03621e-06	FSTL4	8.16179e-06	AC117473.1	9.25475e-08
AC009264.1	4.0348e-06	SERPINH1	8.15967e-06	AC087857.1	9.24679e-08
LINC02511	4.034e-06	MAPK4	8.1067e-06	TUSC3	9.23689e-08
AC098829.1	3.99424e-06	STPG2	8.10562e-06	CXCL14	9.2344e-08
TMEM163	3.99129e-06	AC010255.1	8.07819e-06	EDIL3	9.21896e-08
TWIST2	3.99062e-06	NPL	8.07519e-06	TLL2	9.20196e-08
AC015845.2	3.9895e-06	TNFSF15	8.07195e-06	AC073365.1	9.20109e-08
SEMA6A	3.98908e-06	PEG3	8.06166e-06	UST	9.20099e-08
MNS1	3.98823e-06	GRIK2	8.03536e-06	LYPD6B	9.20044e-08
MED12L	3.98604e-06	COX6B1	7.99041e-06	CXCL11	9.19646e-08
OCA2	3.98414e-06	DYSF	7.9889e-06	LINC02058	9.19016e-08
MARCH3	3.94654e-06	SCG5	7.98489e-06	LINC01900	9.18781e-08
SLC16A14	3.89947e-06	SLC1A3	7.9839e-06	GRM8	9.18645e-08
LINC01931	3.89917e-06	DDX60	7.97531e-06	IGLC7	9.17936e-08
AC022031.2	3.89717e-06	ISM1	7.93715e-06	AC012629.2	9.17922e-08
LINC02741	3.89663e-06	KLRD1	7.93283e-06	MT_ND2	9.17549e-08
AC015631.1	3.89541e-06	DKK1	7.93252e-06	AC084871.1	9.16822e-08
DNAH11	3.89403e-06	AC004936.1	7.93167e-06	LINC01931	9.16369e-08
REG3A	3.84872e-06	MX1	7.89571e-06	COL23A1	9.15932e-08
AC019117.1	3.80192e-06	RPS10	7.89473e-06	NKG7	9.15884e-08
SLC22A15	3.76511e-06	TRPM1	7.88828e-06	EPHA1_AS1	9.15677e-08
AC133485.7	3.76282e-06	VNN3	7.88726e-06	AC136489.1	9.15374e-08
IL15	3.76278e-06	EPSTI1	7.88267e-06	BIRC3	9.15364e-08
RNF220	3.76193e-06	IFI6	7.84262e-06	AC004879.1	9.14779e-08
SNAP25	3.7609e-06	GABRA2	7.84068e-06	GBP1	9.14757e-08
PI15	3.76059e-06	APOLD1	7.83392e-06	FAM30A	9.14273e-08
CD109	3.76028e-06	PKD1L1	7.79968e-06	AL079338.1	9.12492e-08
ITGBL1	3.7546e-06	PDE3A	7.75344e-06	FADS2	9.10858e-08
SLIT2	3.7541e-06	ADTRP	7.74681e-06	CXCL10	9.10684e-08
GDF15	3.71517e-06	PTGDS	7.72274e-06	RASSF6	9.10001e-08
POU2AF1	3.71444e-06	LINC00383	7.70881e-06	RPL29	9.08267e-08
PTH2R	3.67266e-06	CATSPERB	7.70868e-06	SPINK5	9.06459e-08
MYEF2	3.66975e-06	SLCO6A1	7.70606e-06	ADAMTSL4_AS1	9.05344e-08
LINC01951	3.66881e-06	CPLX2	7.69953e-06	THEMIS	9.0257e-08
NOX4	3.66787e-06	CLIC5	7.66182e-06	GNG4	8.58361e-08
AF064858.1	3.66654e-06	MIR4500HG	7.61491e-06	SLC12A2	4.92244e-08
ARNT2	3.66476e-06	EPB41L1	7.6092e-06	NEK10	4.83993e-08
AL360267.2	3.62547e-06	NECAB1	7.60607e-06	DAPK2	4.7739e-08
DACH2	3.62207e-06	TLL2	7.56954e-06	LSAMP	4.74376e-08
AMZ1	3.62198e-06	AC092071.1	7.56852e-06	PDE8B	4.70166e-08
CPLX2	3.62125e-06	TNR	7.56499e-06	AL445255.1	4.69665e-08
IGHA1	3.62076e-06	SLC41A3	7.52815e-06	PYGB	4.64234e-08
LRRTM4	3.62054e-06	AC002066.1	7.52735e-06	LINC00511	4.64032e-08
NKG7	3.62029e-06	BMP6	7.52504e-06	KRT23	4.62649e-08
SLCO2A1	3.61891e-06	RGS9	7.43357e-06	HTR4	4.62433e-08
IGSF1	3.61469e-06	AC015845.2	7.43267e-06	MYEOV	4.62256e-08
LYPD6B	3.57876e-06	IGFBP3	7.33555e-06	TMEM182	4.6193e-08
GAD1	3.57205e-06	ADCY10	7.29764e-06	PAK3	4.61816e-08
PKD1L1	3.56976e-06	CENPF	7.29022e-06	LINC00639	4.61733e-08
AC104574.2	3.53754e-06	MYT1L	7.24089e-06	CSMD1	4.61513e-08
AC096577.1	3.53473e-06	BBOX1	7.20513e-06	CNTNAP4	4.60167e-08
HTR4	3.53225e-06	NSG2	7.20441e-06	AL512641.1	4.59369e-08
LYZ	3.52996e-06	AC093916.1	7.201e-06	LINC01162	4.59021e-08
ADAMTS18	3.49029e-06	LINC02096	7.19809e-06	LINC02749	4.58842e-08
AC244502.1	3.48265e-06	EEF1A2	7.15402e-06	AL161941.1	4.58832e-08
AC090518.1	3.48257e-06	AC096577.1	7.11195e-06	PLXDC2	4.58728e-08
RNF150	3.47924e-06	AC016925.3	7.10315e-06	OTULINL	4.58713e-08
CACHD1	3.47564e-06	PPDPF	7.06293e-06	PNLIPRP3	4.58484e-08
SULF1	3.4426e-06	AC005100.1	7.02309e-06	MDFI	4.57907e-08
KCNMB2	3.44158e-06	LINC02073	7.02064e-06	AC108517.1	4.57477e-08
LINC02749	3.43978e-06	HTR4	7.01434e-06	LINC02601	4.57289e-08
ISG15	3.43644e-06	PPP1R14B	7.0108e-06	GOLGA6L2	4.55662e-08
HK1	3.39732e-06	SLIT2	6.98164e-06	AP000424.1	4.55017e-08
CYP7A1	3.35106e-06	LINC01435	6.97055e-06	LINC01611	4.54625e-08
COL4A6	3.34902e-06	PPP1R1C	6.96675e-06	RECK	4.53227e-08
DEFB1	3.34856e-06	THBS1	6.96613e-06	CYP17A1	4.5154e-08
MIR548A1HG	3.34633e-06	PGM2	6.96057e-06	AL442636.1	4.43149e-08
PTGDS	3.3405e-06	KCNMB4	6.92665e-06	CNTN5	2.56519e-09
MUC5B	3.30544e-06	AC092944.1	6.89199e-06	UBXN2B	2.12993e-09
KRTAP5_AS1	3.29995e-06	ITGA8	6.87794e-06	CCDC141	9.19139e-10
EYA4	3.29843e-06	HK1	6.83423e-06	NLGN4X	9.16313e-10
AC007846.1	3.25633e-06	NME2	6.83129e-06	IGHGP	3.69529e-10
SPARC	3.21696e-06	S100A10	6.83095e-06	CD38	3.35147e-10
SCUBE2	3.21677e-06	B3GNT5	6.79217e-06	HBA2	1.84556e-10
AC011747.1	3.21089e-06	AC099517.1	6.78971e-06	SYT2	1.72878e-10
PLCH1	3.20954e-06	AC093765.2	6.78668e-06	FRMD7	1.69158e-10
LINC00906	3.20831e-06	PKIA	6.7425e-06	REG1A	6.1962e-11
AC239809.3	3.17237e-06	NOL4	6.73921e-06	CXCL13	6.14955e-11
CORIN	3.16212e-06	BRIP1	6.73718e-06	NECAB1	4.86213e-11
IGF2	3.16201e-06	TNC	6.69007e-06	AC000403.1	0
AC004083.1	3.16012e-06	ZNF804A	6.65075e-06	AC004080.17	0
SGPP2	3.12202e-06	AL163541.1	6.65021e-06	AC005180.1	0
AL591518.1	3.12097e-06	COLGALT2	6.65019e-06	AC005383.1	0
AC093866.1	3.11707e-06	MBOAT2	6.64638e-06	AC007106.1	0
AL513323.1	3.11297e-06	LINC01900	6.60521e-06	AC007375.3	0
APOA1_AS	3.06882e-06	HIST1H2BD	6.60163e-06	AC007848.2	0
AL731769.2	3.06651e-06	IPCEF1	6.56474e-06	AC008073.1	0
MELK	3.03012e-06	FAM9B	6.5615e-06	AC008453.1	0
ADAM12	3.02719e-06	ARRDC4	6.51147e-06	AC008496.3	0
LINC01287	3.02622e-06	MUC13	6.51123e-06	AC008525.1	0
ZNF117	3.02282e-06	IFIT3	6.47171e-06	AC008568.1	0
ST18	2.98297e-06	IQCM	6.28507e-06	AC008592.1	0
MYL9	2.98083e-06	LINC01821	6.28371e-06	AC008703.1	0
HMOX1	2.9433e-06	THEMIS	6.28116e-06	AC008869.1	0
AL031599.1	2.93885e-06	KRBOX4	6.24618e-06	AC009110.1	0
MT1F	2.93786e-06	ERG	6.24491e-06	AC011525.2	0
MYH7B	2.9346e-06	KCNB1	6.24109e-06	AC012078.2	0
AC087762.1	2.93324e-06	CLVS2	6.23838e-06	AC013644.1	0
ANKRD30A	2.93299e-06	WNT3A	6.19328e-06	AC013733.2	0
AL353595.1	2.93256e-06	ARNT2	6.18718e-06	AC015936.2	0
NSG2	2.92997e-06	PTCHD4	6.1554e-06	AC016629.2	0
LINC01821	2.88936e-06	CDKN1C	6.10376e-06	AC018398.1	0
AC099517.1	2.88725e-06	GOLPH3L	6.05596e-06	AC018558.2	0
AC044893.1	2.84169e-06	LINC01060	6.05265e-06	AC019055.1	0
NRG2	2.80132e-06	RARRES1	6.05258e-06	AC019133.1	0
LINC01060	2.80092e-06	SYT14	6.01579e-06	AC019254.1	0
SAXO1	2.79504e-06	AC129926.2	6.00915e-06	AC021451.2	0
TRHDE_AS1	2.75305e-06	TINAG	6.00706e-06	AC022034.3	0
AL096854.1	2.75253e-06	CD109	6.00606e-06	AC023310.4	0
AL512603.2	2.75168e-06	ITGB1_DT	6.00278e-06	AC023490.2	0
AC093765.2	2.75151e-06	AL365259.1	5.97105e-06	AC032019.1	0
MAPT_AS1	2.75076e-06	IFI44L	5.96121e-06	AC034238.1	0
TMPRSS15	2.70617e-06	AC077690.1	5.96101e-06	AC060814.3	0
SLC5A10	2.70466e-06	AL031599.1	5.95656e-06	AC067752.1	0
PPDPF	2.70426e-06	LINC02492	5.92222e-06	AC068880.3	0
CFAP61	2.65822e-06	LINC01931	5.82125e-06	AC073188.5	0
LINC01226	2.65756e-06	IGLC3	5.81935e-06	AC074290.2	0
HERC5	2.61549e-06	AL117382.1	5.78135e-06	AC079031.1	0
ADTRP	2.61264e-06	MXD1	5.73608e-06	AC090358.1	0
HERC6	2.57124e-06	AL512603.2	5.73301e-06	AC090365.1	0
LINC01708	2.56759e-06	RIMKLB	5.72889e-06	AC090680.1	0
NECTIN3_AS1	2.52759e-06	LINC02211	5.72844e-06	AC092078.1	0
RPS19BP1	2.52361e-06	PDGFRL	5.68948e-06	AC092079.2	0
TINAG	2.51969e-06	RP1	5.68923e-06	AC092652.1	0
LINC02335	2.51582e-06	PIK3R3	5.68538e-06	AC092652.2	0
PKIA_AS1	2.47473e-06	MTNR1B	5.60303e-06	AC092850.2	0
ACER2	2.47311e-06	NOX4	5.60216e-06	AC093627.7	0
HSD11B1_AS1	2.46865e-06	GABRB3	5.59999e-06	AC093702.1	0
AC084816.1	2.43297e-06	AL118523.1	5.55074e-06	AC097518.1	0
AC074286.1	2.43097e-06	DTL	5.54782e-06	AC098680.2	0
SLCO5A1	2.38894e-06	LINC02068	5.54767e-06	AC104024.3	0
CHEK2	2.38606e-06	AC183088.3	5.50632e-06	AC104071.1	0
MUC13	2.3846e-06	AL589787.1	5.50305e-06	AC104590.1	0
OTULINL	2.38371e-06	MIR137HG	5.41424e-06	AC104971.2	0
FBXO27	2.38294e-06	TAFA2	5.36469e-06	AC105227.1	0
GCK	2.34365e-06	FOSB	5.3631e-06	AC108063.2	0
LINC01208	2.34263e-06	LCN2	5.32077e-06	AC108752.1	0
LINC01564	2.33991e-06	CABYR	5.3203e-06	AC112176.1	0
AC068759.1	2.33958e-06	AC092691.1	5.32017e-06	AC113607.1	0
AL356234.2	2.33586e-06	CPE	5.27697e-06	AC121764.1	0
LINC00504	2.33039e-06	CT69	5.27521e-06	AC126768.1	0
SLCO6A1	2.29436e-06	AC074237.1	5.23011e-06	AC129926.2	0
FAM163A	2.29416e-06	AL592043.1	5.18338e-06	AC131956.3	0
EEF1A2	2.29266e-06	TTLL7	5.18288e-06	AC135388.1	0
AL359313.1	2.29167e-06	RPS19BP1	5.1826e-06	AC139712.3	0
GCNT4	2.25335e-06	AC006296.3	5.18245e-06	AC139720.2	0
LURAP1L_AS1	2.24985e-06	LOXL4	5.13841e-06	AC159540.1	0
TAGLN	2.24809e-06	WARS	5.13823e-06	AC233755.2	0
ITPRID1	2.24649e-06	ERICH3	5.13532e-06	ADGRF2	0
LINC01695	2.2434e-06	MIR548A1HG	5.13489e-06	AF111169.2	0
GPNMB	2.20179e-06	AC092813.1	5.13463e-06	AF233439.1	0
PLA2G5	2.15715e-06	PDLIM3	5.13161e-06	AKAP4	0
LINC00639	2.15259e-06	TSPAN7	5.13077e-06	AL022067.1	0
TLL2	2.15215e-06	NTN4	5.09843e-06	AL023754.2	0
LINC02438	2.14975e-06	HS3ST2	5.08758e-06	AL049541.1	0
IFI44L	2.11026e-06	IGLC1	5.05021e-06	AL096772.1	0
HMGA2	2.10944e-06	PLA2G5	5.0415e-06	AL122018.2	0
COX7B2	2.09849e-06	MYH7B	5.03998e-06	AL133351.2	0
AC125603.2	2.06871e-06	AC046130.1	4.99624e-06	AL136524.1	0
AC136431.1	2.06461e-06	IFIH1	4.95774e-06	AL136528.2	0
RAB3C	2.06442e-06	AC114971.1	4.95531e-06	AL137078.1	0
AC004936.1	2.06365e-06	AC018618.1	4.90658e-06	AL138767.2	0
CLIC6	2.0629e-06	RGS7BP	4.86316e-06	AL139124.1	0
APCDD1	2.0196e-06	GCNT4	4.81709e-06	AL139232.1	0
MYH4	2.01635e-06	POLR2L	4.81155e-06	AL139390.1	0
AC073091.3	2.01536e-06	CHEK2	4.78441e-06	AL160271.2	0
PDLIM3	2.01212e-06	MT1F	4.76769e-06	AL353611.1	0
AL078590.2	1.97541e-06	AC021504.1	4.72215e-06	AL353740.1	0
RARRES1	1.97307e-06	AC002463.1	4.68301e-06	AL354726.1	0
TNFRSF9	1.97273e-06	S100A6	4.67382e-06	AL357832.1	0
ADAMTS3	1.96839e-06	AC084871.1	4.67211e-06	AL358177.1	0
AC093607.1	1.96028e-06	SLC16A9	4.63839e-06	AL358393.1	0
AL050309.1	1.93058e-06	KIF18B	4.63096e-06	AL359313.1	0
AC008537.2	1.92662e-06	AC090796.1	4.59063e-06	AL360169.3	0
AC121764.1	1.92602e-06	MT1H	4.58328e-06	AL391844.1	0
LINC00348	1.91982e-06	EPHA1_AS1	4.54644e-06	AL391845.1	0
IGHM	1.881e-06	GPNMB	4.54107e-06	AL596218.1	0
RGCC	1.87994e-06	SNHG8	4.53556e-06	AL596330.2	0
LTB	1.87897e-06	AC084128.1	4.49826e-06	AL663074.1	0
JCHAIN	1.87693e-06	FOXQ1	4.49459e-06	AL732437.2	0
CCL20	1.83926e-06	LINC02296	4.49325e-06	ALPI	0
FGF2	1.83632e-06	C20orf197	4.49282e-06	ANO1_AS1	0
AL445255.1	1.83524e-06	PCP4	4.45321e-06	AP000322.2	0
AC093916.1	1.83336e-06	LINC00639	4.44862e-06	AP000879.1	0
TSPAN7	1.79352e-06	SOCS2_AS1	4.44486e-06	AP003174.1	0
FAM83D	1.79337e-06	AL356234.2	4.40847e-06	AP003400.1	0
AF121898.1	1.79232e-06	ST18	4.35949e-06	AP005273.1	0
CD38	1.79006e-06	FREM1	4.3561e-06	ARC	0
AL079338.1	1.78884e-06	AC099565.1	4.31434e-06	ASCL1	0
LINC00383	1.6985e-06	FLRT2	4.31069e-06	ATP2B3	0
LINC01229	1.69609e-06	HERC6	4.26022e-06	BPIFA1	0
MAMLD1	1.69192e-06	MELK	4.2199e-06	BX005214.2	0
PDE8B	1.68942e-06	ITPRID1	4.21906e-06	C10orf71_AS1	0
IQCM	1.65353e-06	AC004870.2	4.21838e-06	C13orf42	0
PHLDA2	1.65264e-06	ISG15	4.2151e-06	C1orf68	0
ALDH1A3	1.64991e-06	CRB1	4.17959e-06	C9orf135_DT	0
LINC00298	1.60363e-06	MEP1A	4.1772e-06	C9orf92	0
AC005208.1	1.56269e-06	AC239809.3	4.1754e-06	CACNA1C_AS3	0
AL596218.1	1.5609e-06	AC073365.1	4.17373e-06	CACNA1G_AS1	0
AC145146.1	1.56031e-06	LINC02613	4.17097e-06	CASC23	0
LINC01949	1.55922e-06	ADAMTS3	4.16962e-06	CCDC181	0
LINC00880	1.55815e-06	AC025580.2	4.16754e-06	CCDC37_DT	0
COL1A2	1.55774e-06	AP001042.1	4.13574e-06	CCL4L2	0
PCDH9	1.55566e-06	FBN1	4.13232e-06	CCR5AS	0
AC092810.3	1.5155e-06	MAPT_AS1	4.12815e-06	CDC20B	0
MMP11	1.51464e-06	AC009093.2	4.12044e-06	CGA	0
PMEPA1	1.51325e-06	SPARC	4.08209e-06	CH25H	0
S100A11	1.51081e-06	AL161734.2	4.0806e-06	CLIC6	0
PODXL2	1.51045e-06	SIAH2_AS1	4.07927e-06	CR2	0
AC077690.1	1.47017e-06	VCAN	4.04139e-06	CRYAB	0
AC108690.1	1.46936e-06	IGHA1	4.04113e-06	CTSG	0
AC020651.2	1.46803e-06	MYEOV	4.03849e-06	CXCL1	0
AC128707.1	1.46734e-06	ART3	4.03e-06	CXCL3	0
AC079772.1	1.46613e-06	HIF3A	3.99306e-06	CXCL5	0
C13orf42	1.42455e-06	BGN	3.99067e-06	CXCL9	0
SCN2A	1.42289e-06	GOLGA6L2	3.9895e-06	DHX33_DT	0
HK2	1.42271e-06	OASL	3.98873e-06	DUOX2	0
AC005487.1	1.42046e-06	LINC02398	3.94912e-06	EPB41L4A_DT	0
DTL	1.38102e-06	NKG7	3.94687e-06	FAM197Y7	0
MMP16	1.38022e-06	IL19	3.94549e-06	FBXO36_IT1	0
SYT14	1.37941e-06	PMEPA1	3.94198e-06	FCAMR	0
CCDC181	1.37509e-06	HIST2H2BF	3.89927e-06	FCER1A	0
KCNMB4	1.33006e-06	OR14J1	3.89901e-06	FGF3	0
PEG3	1.3298e-06	SYTL2	3.89708e-06	GFY	0
MYOCOS	1.32943e-06	PNLIPRP3	3.89702e-06	GPR50_AS1	0
AL592043.1	1.28542e-06	REG3A	3.89627e-06	GPRACR	0
PTN	1.28232e-06	PLXNA4	3.89583e-06	GUCA2B	0
ADARB2	1.27774e-06	AC097511.1	3.85228e-06	HBA1	0
LYPD6	1.27605e-06	OCA2	3.81005e-06	HBB	0
NEK10	1.24661e-06	AC128707.1	3.80747e-06	HBD	0
COL1A1	1.23798e-06	ZNF208	3.80619e-06	HHATL_AS1	0
RP1	1.23656e-06	ACSM3	3.80361e-06	HSPA6	0
LINC01019	1.19512e-06	CA2	3.76964e-06	IGHA2	0
AC008592.1	1.19378e-06	ALDH1A3	3.76087e-06	IGHG2	0
AC003666.1	1.19293e-06	AGR2	3.75566e-06	IGHV1_18	0
AL353740.1	1.19083e-06	AP003174.1	3.7203e-06	IGHV1_24	0
SERPINE2	1.15148e-06	GPRC5A	3.71655e-06	IGHV1_3	0
IL19	1.14807e-06	ROMO1	3.7149e-06	IGHV1_46	0
AC073365.1	1.14671e-06	RASGEF1A	3.67169e-06	IGHV1_58	0
CYP19A1	1.14575e-06	CCL5	3.62743e-06	IGHV1_69D	0
LINC02096	1.14572e-06	SLC3A1	3.62509e-06	IGHV2_26	0
STAP1	1.14453e-06	LINC02365	3.62349e-06	IGHV2_5	0
ROS1	1.10361e-06	CRTAM	3.57972e-06	IGHV2_70D	0
TNR	1.10306e-06	MYL9	3.57668e-06	IGHV3_11	0
AF233439.1	1.10207e-06	AC129807.1	3.53157e-06	IGHV3_15	0
KEL	1.10171e-06	POU2AF1	3.4886e-06	IGHV3_21	0
ALOX15B	1.10093e-06	ZNF117	3.48593e-06	IGHV3_23	0
CLCA4_AS1	1.09988e-06	AC009623.1	3.48317e-06	IGHV3_30	0
LINC01435	1.09961e-06	SHC4	3.4825e-06	IGHV3_33	0
MZB1	1.09917e-06	AP001977.1	3.38759e-06	IGHV3_43	0
AC025580.2	1.09892e-06	LINC01705	3.3493e-06	IGHV3_48	0
PDGFB	1.09748e-06	MTCL1	3.3069e-06	IGHV3_49	0
AFP	1.09047e-06	PLA2G2A	3.30346e-06	IGHV3_53	0
AEBP1	1.05646e-06	CXCL10	3.30099e-06	IGHV3_66	0
IFIT1	1.05574e-06	HSD11B1_AS1	3.29803e-06	IGHV3_7	0
SLPI	1.05531e-06	AC090518.1	3.27452e-06	IGHV3_73	0
AL589787.1	1.05498e-06	IER3	3.25863e-06	IGHV3_74	0
LRFN5	1.0536e-06	GDNF	3.16107e-06	IGHV4_28	0
RASSF6	1.05322e-06	AC025465.1	3.11334e-06	IGHV4_34	0
LINC01933	1.05201e-06	CCDC144NL	3.07474e-06	IGHV4_39	0
KCNE4	1.05074e-06	SLC5A10	3.07352e-06	IGHV4_59	0
PDGFRL	1.01443e-06	AC006333.1	3.07328e-06	IGHV5_51	0
CXCL10	1.01112e-06	ARPP21	3.0721e-06	IGKV1D_8	0
SLC39A12	1.01101e-06	AL590004.3	3.07176e-06	IGKV1_16	0
MIR548XHG	1.00731e-06	AMZ1	3.07019e-06	IGKV1_27	0
AL157778.1	1.00423e-06	CYP7A1	3.06966e-06	IGKV1_33	0
PAPPA	9.68702e-07	C9orf92	3.02901e-06	IGKV1_39	0
CCDC144NL	9.63998e-07	GCK	3.02874e-06	IGKV1_5	0
GSTP1	9.6231e-07	CERS3_AS1	2.98261e-06	IGKV2D_29	0
COLGALT2	9.61888e-07	AC005753.2	2.97817e-06	IGKV2_29	0
SHC4	9.61782e-07	TNNI2	2.97791e-06	IGKV3_11	0
PCP4	9.20225e-07	IFI44	2.97671e-06	IGKV3_15	0
ART3	9.19189e-07	AL596218.1	2.9372e-06	IGKV3_20	0
LINC01655	9.17328e-07	KCNE4	2.93719e-06	IGLV1_40	0
GPRC5A	9.1701e-07	ROS1	2.93286e-06	IGLV1_47	0
LINC02296	9.16044e-07	TNFRSF9	2.89437e-06	IGLV1_51	0
LCN2	9.12541e-07	AL136962.1	2.89269e-06	IGLV2_11	0
TK1	8.73439e-07	PGR	2.89089e-06	IGLV2_14	0
SV2B	8.73005e-07	AL512641.1	2.88716e-06	IGLV2_23	0
TTTY4	8.71737e-07	AC022034.3	2.88655e-06	IGLV2_8	0
AC006296.3	8.7082e-07	AC021351.1	2.84656e-06	IGLV3_1	0
AC245100.1	8.26303e-07	SYT2	2.84576e-06	IGLV3_10	0
LINC02377	8.25838e-07	COX6A1	2.84471e-06	IGLV3_19	0
STRIT1	8.24996e-07	AC244033.2	2.84164e-06	IGLV3_21	0
IGHGP	8.24911e-07	RRM2	2.80462e-06	IGLV3_25	0
ENPP3	8.23074e-07	S100P	2.80057e-06	IGLV3_27	0
AGR2	7.80964e-07	SLC9C2	2.75487e-06	IGLV4_69	0
AC092652.2	7.80026e-07	TOP2A	2.75367e-06	IGLV6_57	0
NECAB1	7.79815e-07	HK2	2.75014e-06	IL4	0
LINC00879	7.76288e-07	AL353138.1	2.71414e-06	IVL	0
AC008568.1	7.35216e-07	AC090358.1	2.70436e-06	KRT17	0
LINC01214	7.34696e-07	APOD	2.61471e-06	KRT20	0
HBA2	7.33942e-07	AL353660.1	2.61411e-06	KRTAP19_3	0
AC129807.1	7.33049e-07	LINC02432	2.61286e-06	LCE6A	0
TCAP	6.86044e-07	LDHB	2.6117e-06	LGALS7B	0
C5orf47	6.85435e-07	AL161941.1	2.5703e-06	LINC01029	0
AL161734.2	6.84654e-07	STAP1	2.56822e-06	LINC01164	0
LINC01924	6.44453e-07	TMEM72_AS1	2.52231e-06	LINC01487	0
LINC02211	6.43489e-07	PAX3	2.52064e-06	LINC01632	0
AC074237.1	6.43437e-07	CXCL13	2.51993e-06	LINC01647	0
LPGAT1_AS1	6.41593e-07	ITGB8	2.51835e-06	LINC01686	0
SLC9C2	6.40629e-07	LINC00402	2.48037e-06	LINC01699	0
FBN1	6.03279e-07	LINC01229	2.47893e-06	LINC01928	0
ATP10B	6.00088e-07	GSTP1	2.47725e-06	LINC02010	0
PNLIPRP3	5.97087e-07	CKS2	2.43475e-06	LINC02051	0
AC090796.1	5.96962e-07	FAM111B	2.43311e-06	LINC02168	0
AC087235.1	5.96868e-07	AP001636.3	2.42966e-06	LINC02310	0
ITGB8	5.95876e-07	AL023574.1	2.38296e-06	LINC02322	0
ZNF735	5.95851e-07	LINC01049	2.38224e-06	LINC02361	0
PWWP3B	5.95523e-07	TRIB3	2.35018e-06	LINC02432	0
SLC4A1	5.9541e-07	AL356124.1	2.34571e-06	LINC02564	0
CLVS2	5.92551e-07	LINC00298	2.34295e-06	LINC02574	0
AC018978.1	5.50646e-07	LINC01933	2.33356e-06	LINC02622	0
MIR4500HG	5.50258e-07	DCLK2	2.33339e-06	MAFA_AS1	0
HIST2H2BF	5.49311e-07	ANKRD1	2.29328e-06	MATN3	0
AC009623.1	5.49231e-07	ENPP3	2.29123e-06	MC2R	0
ZNF208	5.08711e-07	JCHAIN	2.24988e-06	MFRP	0
MGAM2	5.06175e-07	MSH4	2.24854e-06	MMP7	0
CRB1	5.04914e-07	DCX	2.24714e-06	MMP9	0
CRTAM	5.04598e-07	TAGLN	2.24475e-06	MSMB	0
AC022034.3	5.03997e-07	RBM20	2.19215e-06	NEFM	0
SYT2	5.03102e-07	CSRP2	2.16154e-06	NEU2	0
RGS7BP	5.02987e-07	LEFTY1	2.15866e-06	OPRK1	0
CABYR	5.00746e-07	LINC00880	2.15469e-06	OR14J1	0
AL138767.2	4.58865e-07	SV2B	2.15411e-06	OR2T6	0
LINC01928	4.58618e-07	DEFB1	2.15284e-06	OR51A7	0
AC136489.1	4.58075e-07	AL513323.1	2.14621e-06	OR5B3	0
LINC01163	4.23356e-07	CXCL8	2.11126e-06	OR5T1	0
LINC01681	4.16277e-07	AC026116.1	2.10965e-06	OR6C76	0
SIM1	4.13541e-07	TRPA1	2.10892e-06	OR8H2	0
AC090358.1	4.12729e-07	LINC01924	2.07048e-06	OR9G4	0
TRPV5	4.12608e-07	EREG	2.067e-06	PGR	0
AL157371.2	4.12303e-07	AL353807.5	2.06539e-06	PI3	0
SAPCD2	4.12253e-07	CA9	2.06445e-06	PKIA	0
RBM20	4.11378e-07	CDC20B	2.06043e-06	PNMA5	0
HIST1H2BJ	4.1052e-07	APOA1_AS	2.018e-06	PRPH	0
AC114971.1	4.09292e-07	AC019117.2	1.97574e-06	PRR33	0
CYP17A1	3.68128e-07	AC022034.1	1.97429e-06	PRR35	0
AC092813.1	3.68048e-07	PHLDA2	1.97222e-06	PTPRD_AS2	0
CDKN1C	3.67988e-07	GP2	1.97211e-06	RASGEF1A	0
BPIFB2	3.67731e-07	CCN2	1.88316e-06	RNASE9	0
KRT23	3.67594e-07	AL606500.1	1.88242e-06	RPTN	0
LEFTY1	3.67407e-07	CCDC181	1.8819e-06	RTP1	0
AC018618.1	3.65896e-07	GJA10	1.88151e-06	S100A9	0
CXCL11	3.22465e-07	AC018462.1	1.88101e-06	SBSPON	0
WNT3A	3.22422e-07	ZNF735	1.87919e-06	SCGB3A1	0
MMP9	3.2192e-07	HMGN5	1.83657e-06	SLC32A1	0
MIR137HG	3.21871e-07	AC090572.3	1.83435e-06	SLC35D3	0
AC034238.1	3.21329e-07	MKI67	1.83195e-06	SLC9C2	0
AL357832.1	3.20735e-07	IGHGP	1.79254e-06	SMIM5	0
CXCL9	3.20247e-07	ALOX15B	1.78924e-06	SNPH	0
IFIT2	3.18727e-07	RGCC	1.78595e-06	SPANXN4	0
HS3ST2	2.76319e-07	CCL21	1.69471e-06	SPPL2C	0
OR5V1	2.75189e-07	CCR5AS	1.65373e-06	STAP1	0
ADGRF2	2.75069e-07	AC090365.1	1.65144e-06	TAAR2	0
AC026116.1	2.74569e-07	KEL	1.64923e-06	TAAR5	0
LINC01611	2.74139e-07	AEBP1	1.60431e-06	TEX19	0
DIO2	2.31532e-07	GDF15	1.59837e-06	TFF2	0
CT69	2.30538e-07	AF064858.1	1.5915e-06	TMEM255A	0
LINC02150	2.30427e-07	SLC16A14	1.55779e-06	TPSAB1	0
UBE2C	2.30337e-07	PPP1R14A	1.51504e-06	TPSB2	0
AC004870.2	2.30258e-07	MZB1	1.51367e-06	TRAV21	0
PPP1R14A	2.29822e-07	HIST1H2BC	1.51251e-06	TRIM43B	0
AC090572.3	2.29792e-07	DUOX2	1.51236e-06	TRPV5	0
AC108752.1	2.29374e-07	AL157371.2	1.50842e-06	TTC9B	0
AL356124.1	2.28772e-07	AC021733.2	1.46637e-06	TTTY4	0
STEAP4	1.86103e-07	AC092652.1	1.42166e-06	UBQLN3	0
GJA10	1.85314e-07	AC121764.1	1.42133e-06	UGT2B28	0
C11orf96	1.85197e-07	MYOCOS	1.41832e-06	VCX2	0
AC093791.1	1.84979e-07	CGA	1.37706e-06	VWDE	0
CCL19	1.84329e-07	MNS1	1.37494e-06	WNT6	0
AC022034.1	1.84274e-07	IGHM	1.37459e-06	WSPAR	0
OR11A1	1.8405e-07	CH25H	1.372e-06	XAGE5	0
PGR	1.83879e-07	MMP9	1.33109e-06	Z85996.3	0
AC007106.1	1.83203e-07	FAM171B	1.33051e-06	Z97192.1	0
LINC02204	1.83069e-07	TK1	1.32983e-06	Z98886.1	0
GOLGA6L2	1.83064e-07	LINC02749	1.32759e-06	Z99758.1	0
APOD	1.82845e-07	ACER2	1.29068e-06	ZNF735	0
OR14J1	1.82827e-07	AF233439.1	1.28579e-06	AGR2	-5.2715e-12
LINC01419	1.82199e-07	CLCA4_AS1	1.28378e-06	HBG2	-2.09669e-11
AL161941.1	1.81569e-07	SCN2A	1.28375e-06	IGHM	-5.13314e-11
MIR181A2HG	1.7903e-07	IFIT2	1.28367e-06	MGP	-5.51395e-11
CCR5AS	1.3831e-07	AC245100.1	1.28054e-06	MUC6	-5.88474e-11
CXCL14	1.38158e-07	ANG	1.27824e-06	AL078590.2	-9.10025e-11
AC090365.1	1.38098e-07	FBXO27	1.27555e-06	GZMB	-9.45936e-11
LINC02269	1.38096e-07	GALNT7	1.24428e-06	AL157371.2	-1.29124e-10
MDFI	1.38029e-07	AC003666.1	1.24208e-06	AL513323.1	-1.84127e-10
AL596330.2	1.37901e-07	LINC02257	1.2398e-06	NLGN1	-2.38671e-10
UBQLN3	1.37854e-07	AC009646.2	1.2392e-06	RSPO2	-2.40556e-10
CXCL1	1.37723e-07	AC136489.1	1.23507e-06	CEMIP	-2.88951e-10
AL096772.1	1.37723e-07	DLK1	1.19189e-06	ADAM12	-4.01926e-10
LINC01193	1.37515e-07	SULF1	1.14708e-06	LINC02331	-5.48261e-10
WNT6	1.37152e-07	LINC01214	1.14687e-06	LCN2	-6.7481e-10
AC092813.2	1.37085e-07	CST1	1.14647e-06	ZNF804A	-9.37087e-10
CCL4L2	1.36469e-07	LINC01029	1.14618e-06	TAGLN	-1.14489e-09
CALCA	1.36202e-07	SLPI	1.10558e-06	PMEPA1	-1.1635e-09
CXCL8	1.36052e-07	AC087235.1	1.10153e-06	CABYR	-1.28018e-09
IFIT3	9.51824e-08	Z99758.1	1.10005e-06	SGCZ	-2.43034e-09
FCAMR	9.37729e-08	CCNB1	1.09966e-06	LYPD6	-3.81847e-08
LINC02691	9.25522e-08	FOXN4	1.09905e-06	AC114485.1	-4.46067e-08
AC092079.2	9.19557e-08	MC2R	1.05556e-06	SLCO2A1	-4.50014e-08
PAGE4	9.18451e-08	AC005180.1	1.05487e-06	AC093916.1	-4.51804e-08
Z99758.1	9.15673e-08	AC108517.1	1.05414e-06	CALCA	-4.53285e-08
TNNI2	9.14969e-08	RSAD2	1.05285e-06	ADAMTS3	-4.56324e-08
DCX	9.12542e-08	TUBA1B	1.05262e-06	EPB41L3	-4.56585e-08
UNC5B	9.10989e-08	LTB	1.01007e-06	AC084128.1	-4.56736e-08
AC025465.1	9.10012e-08	RASSF6	9.65253e-07	HBM	-4.56736e-08
RSAD2	9.0419e-08	SLC6A14	9.63983e-07	DES	-4.57206e-08
AL353807.5	9.01937e-08	HBA2	9.63897e-07	AL023574.1	-4.57415e-08
PTCHD4	5.6796e-08	BPIFB2	9.18463e-07	AC104574.2	-4.57757e-08
LINC02220	5.03968e-08	MMP11	9.18149e-07	LINC02204	-4.58474e-08
GLDN	4.63561e-08	CXCL11	9.17696e-07	AC090572.3	-4.58484e-08
LINC02058	4.61819e-08	ADGRF2	9.16928e-07	AC099565.1	-4.58579e-08
MSMB	4.61234e-08	STEAP4	9.11279e-07	KCNE4	-4.58989e-08
MC2R	4.61155e-08	HBD	8.72107e-07	OR5V1	-4.59116e-08
GZMB	4.60609e-08	C13orf42	8.71737e-07	LINC02296	-4.59549e-08
EPB41L4A_DT	4.60416e-08	NR4A3	8.7148e-07	AC105118.1	-4.59897e-08
C20orf197	4.60144e-08	S100A11	8.70582e-07	LINC01049	-4.5995e-08
CXCL5	4.59633e-08	PTN	8.69793e-07	LINC02220	-4.60423e-08
TFF2	4.59548e-08	AC008592.1	8.68333e-07	SLPI	-4.60649e-08
AL353611.1	4.59506e-08	FAM163A	8.30893e-07	CD109	-4.60821e-08
IGHV1_18	4.59464e-08	C5orf47	8.27722e-07	LURAP1L	-4.61108e-08
FAM197Y7	4.59168e-08	OPRK1	8.27009e-07	PHLDA2	-4.61127e-08
FCER1A	4.5861e-08	MGP	8.26493e-07	IGKV4_1	-4.62385e-08
NTS	4.58468e-08	CXCL5	8.24293e-07	AC128707.1	-4.63943e-08
DES	4.58286e-08	MMP7	7.81388e-07	LINC02456	-4.64073e-08
LINC01164	4.58274e-08	WNT6	7.80973e-07	AC005165.1	-4.64212e-08
AC104971.2	4.57865e-08	AC092813.2	7.80731e-07	PODXL2	-4.64292e-08
CTSG	4.57813e-08	ATP2B3	7.80576e-07	PLAC4	-4.64543e-08
AC073636.1	4.57128e-08	COL1A2	7.79991e-07	AC024901.1	-4.64621e-08
AC021733.2	4.56668e-08	REG1A	7.77494e-07	ERICH3	-4.65843e-08
AC021451.2	4.56642e-08	AC074286.1	7.35208e-07	FLRT2	-4.66094e-08
MAFA_AS1	4.48792e-08	HBB	7.34819e-07	MED12L	-4.66939e-08
TNC	4.46139e-08	TRPV5	7.34333e-07	TOP2A	-4.68215e-08
AL023574.1	4.45258e-08	UBE2C	7.34014e-07	AC104002.3	-4.68411e-08
AC021351.1	4.30975e-08	AC004879.1	7.33405e-07	PKD1L1	-4.68421e-08
S100P	2.07617e-09	HBM	7.32375e-07	RGCC	-4.70749e-08
FRMD7	1.26427e-09	AC020651.2	6.90557e-07	LINC01967	-4.70918e-08
HBM	9.06604e-10	AC108449.1	6.89955e-07	MTCL1	-4.71217e-08
KRT20	7.09869e-10	OR9G4	6.88817e-07	ABCB1	-4.77088e-08
DKK1	2.46992e-10	CRYAB	6.88631e-07	DHRS2	-4.9214e-08
LINC01029	2.2998e-10	MDFI	6.88469e-07	PTCHD1_AS	-8.74979e-08
HBG2	2.10205e-10	GUCA2B	6.87436e-07	LINC01524	-8.78781e-08
OPRK1	2.05486e-10	LINC01564	6.8687e-07	CERS2	-8.84268e-08
HBA1	1.51104e-10	FAM30A	6.43675e-07	UBASH3B	-9.0109e-08
UGT2B28	1.17081e-10	LINC02691	6.42921e-07	ADAMTSL2	-9.0389e-08
AKAP4	7.68086e-11	OR5V1	6.42742e-07	AC009264.1	-9.06594e-08
AC000403.1	0	S100A9	6.41756e-07	S100A11	-9.07171e-08
AC004080.17	0	LCNL1	6.40983e-07	OCA2	-9.07518e-08
AC005383.1	0	GPC4	6.40724e-07	AL031599.1	-9.0989e-08
AC007375.3	0	CXCL9	6.40685e-07	LINC02257	-9.11333e-08
AC007848.2	0	ASCL1	5.96395e-07	OAT	-9.12842e-08
AC008073.1	0	LINC01488	5.93029e-07	AC022031.2	-9.13652e-08
AC008453.1	0	SIM1	5.92736e-07	TNC	-9.13688e-08
AC008496.3	0	OR11A1	5.52409e-07	SPRY4_AS1	-9.13698e-08
AC008525.1	0	TMEM255A	5.51932e-07	IGSF1	-9.13771e-08
AC009110.1	0	AL136524.1	5.51674e-07	STRIT1	-9.13885e-08
AC011525.2	0	SLC4A1	5.50815e-07	AL591518.1	-9.14771e-08
AC013644.1	0	LOX	5.50126e-07	IQCM	-9.14984e-08
AC013733.2	0	HBG2	5.49578e-07	GALNT7	-9.15706e-08
AC015936.2	0	TFF2	5.485e-07	ITGB8	-9.164e-08
AC018398.1	0	PDGFB	5.07073e-07	TESC	-9.16492e-08
AC018558.2	0	LINC02150	5.06364e-07	AF064858.1	-9.17289e-08
AC019133.1	0	HSPA6	5.04381e-07	PKIA_AS1	-9.17448e-08
AC019254.1	0	GNLY	5.03178e-07	AL161734.2	-9.19182e-08
AC020897.1	0	SMIM5	5.02788e-07	HIST1H2BJ	-9.19634e-08
AC023310.4	0	MATN3	4.583e-07	SAMMSON	-9.20048e-08
AC023490.2	0	ZNF469	4.57618e-07	S100A6	-9.21844e-08
AC032019.1	0	HIST1H2BJ	4.56436e-07	LINC01708	-9.2196e-08
AC060814.3	0	AC108752.1	4.13184e-07	FAM219A	-9.22493e-08
AC067752.1	0	Z98886.1	4.12877e-07	COL24A1	-9.24207e-08
AC068880.3	0	NECTIN3_AS1	4.06922e-07	RARRES1	-9.24519e-08
AC073188.5	0	AL353740.1	3.6917e-07	CRB1	-9.26024e-08
AC074290.2	0	AC018978.1	3.68269e-07	GABRG3	-9.29279e-08
AC079031.1	0	MYH4	3.67439e-07	ORM1	-9.42957e-08
AC090680.1	0	AC034238.1	3.67266e-07	LINC00298	-1.34839e-07
AC092078.1	0	IGHV3_23	3.66789e-07	BGN	-1.34892e-07
AC092850.2	0	GZMB	3.66687e-07	KLHL13	-1.3561e-07
AC093627.7	0	NTS	3.65666e-07	LINC01705	-1.36771e-07
AC093702.1	0	LINC02606	3.62136e-07	LPGAT1_AS1	-1.36869e-07
AC097518.1	0	CR2	3.22943e-07	LINC01968	-1.37018e-07
AC098680.2	0	NDUFA4L2	3.20639e-07	MYEF2	-1.37023e-07
AC104024.3	0	LPGAT1_AS1	3.19527e-07	PRICKLE2	-1.37297e-07
AC104071.1	0	LINC01655	2.76421e-07	SLC39A12	-1.37384e-07
AC104590.1	0	STRIT1	2.76044e-07	GNAL	-1.37472e-07
AC108063.2	0	UGT2B28	2.75771e-07	HS3ST4	-1.37478e-07
AC112176.1	0	CCL4L2	2.75447e-07	AL589787.1	-1.37507e-07
AC113607.1	0	AC145146.1	2.73977e-07	AC044893.1	-1.3751e-07
AC126768.1	0	AC012629.2	2.72429e-07	GP2	-1.37566e-07
AC131956.3	0	UNC5B	2.32837e-07	PPP1R14A	-1.37575e-07
AC135388.1	0	IL15	2.32671e-07	CA9	-1.37624e-07
AC139720.2	0	COL1A1	2.3134e-07	LINC02691	-1.37637e-07
AC159540.1	0	CYP1A2	2.31184e-07	CYP7A1	-1.3765e-07
AC233755.2	0	AP003400.1	2.3104e-07	PLA2G5	-1.37689e-07
AF111169.2	0	LINC01164	2.30096e-07	CST1	-1.377e-07
AL022067.1	0	VWDE	2.2954e-07	S100P	-1.37767e-07
AL023754.2	0	AL357832.1	2.29213e-07	AC074286.1	-1.37774e-07
AL049541.1	0	DIO2	2.27895e-07	PDE10A	-1.37833e-07
AL133351.2	0	LINC02361	1.84154e-07	CYP19A1	-1.37884e-07
AL136524.1	0	LCAL1	1.83927e-07	PAPPA	-1.37926e-07
AL136528.2	0	AL353611.1	1.83921e-07	OBSCN	-1.3795e-07
AL137078.1	0	AL096772.1	1.83598e-07	PDGFB	-1.37958e-07
AL139124.1	0	PLAC4	1.83534e-07	KRT18	-1.37999e-07
AL139232.1	0	LINC01928	1.83254e-07	OASL	-1.38063e-07
AL139390.1	0	IGHV3_74	1.8317e-07	AC092691.1	-1.381e-07
AL160271.2	0	AC012078.2	1.82379e-07	CDKN1C	-1.38289e-07
AL354726.1	0	CXXC4	1.79776e-07	AL590004.3	-1.38326e-07
AL358177.1	0	CXCL3	1.39182e-07	CNTNAP5	-1.38564e-07
AL358393.1	0	AC105118.1	1.38644e-07	AC009271.1	-1.38975e-07
AL391844.1	0	AC131956.3	1.38182e-07	EREG	-1.38977e-07
AL391845.1	0	DES	1.38137e-07	RMST	-1.39134e-07
AL663074.1	0	AL139390.1	1.37653e-07	RPS19BP1	-1.39624e-07
AL732437.2	0	IGKV1_5	1.37644e-07	NPL	-1.40705e-07
ANO1_AS1	0	AC073636.1	1.37424e-07	MAGED1	-1.81653e-07
AP000322.2	0	AC139712.3	1.37419e-07	LINC02438	-1.81866e-07
AP000879.1	0	TAAR2	1.37366e-07	ZNF469	-1.81971e-07
AP005273.1	0	Z97192.1	1.37191e-07	KRT8	-1.82109e-07
ARC	0	FAM83D	9.55022e-08	SLC45A2	-1.82133e-07
BPIFA1	0	FCER1A	9.21523e-08	NPAS3	-1.8219e-07
BX005214.2	0	LINC02564	9.2101e-08	LINC00607	-1.82512e-07
C10orf71_AS1	0	AC011525.2	9.17474e-08	ANKRD30A	-1.8268e-07
C1orf68	0	GFY	9.17326e-08	AC068759.1	-1.83103e-07
C9orf135_DT	0	LINC02010	9.16937e-08	IFIT2	-1.83123e-07
CACNA1C_AS3	0	EPB41L4A_DT	9.16213e-08	UBE2C	-1.83193e-07
CACNA1G_AS1	0	TPSAB1	9.15806e-08	GAD1	-1.83226e-07
CASC23	0	LINC02622	9.15563e-08	ITGBL1	-1.83269e-07
CCDC37_DT	0	C4orf48	9.06354e-08	LINC01885	-1.83355e-07
DHX33_DT	0	PAGE4	4.64622e-08	PLA2G2A	-1.83489e-07
FBXO36_IT1	0	AF111169.2	4.5995e-08	AL606500.1	-1.8351e-07
FGF3	0	OR5B3	4.58737e-08	KEL	-1.83513e-07
GPR50_AS1	0	AL022067.1	4.58505e-08	MT1H	-1.83685e-07
GPRACR	0	IL4	4.58442e-08	IGHG1	-1.83731e-07
HBD	0	IGHV3_30	4.58369e-08	AC007493.1	-1.83754e-07
HHATL_AS1	0	IGHV3_11	4.58369e-08	POF1B	-1.83851e-07
IGHV1_24	0	IGHV2_26	4.58232e-08	SLC1A3	-1.8388e-07
IGHV1_3	0	KRT17	4.5818e-08	AC009623.1	-1.84163e-07
IGHV1_46	0	AC112176.1	4.58106e-08	LINC02335	-1.84183e-07
IGHV1_58	0	BPIFA1	4.57917e-08	STS	-1.84374e-07
IGHV1_69D	0	Z85996.3	4.57415e-08	LURAP1L_AS1	-1.84433e-07
IGHV2_26	0	TTC9B	4.57237e-08	BAIAP2L2	-1.84605e-07
IGHV2_5	0	AL122018.2	4.54669e-08	OTUD7A	-1.84781e-07
IGHV2_70D	0	AC021451.2	4.5339e-08	UBE2U	-1.84912e-07
IGHV3_11	0	OR2T6	4.50566e-08	SNAP25	-1.85348e-07
IGHV3_15	0	SAPCD2	1.92683e-09	PDZRN3	-1.85606e-07
IGHV3_21	0	IGLV3_19	5.00821e-10	CACNB4	-1.87033e-07
IGHV3_23	0	AC135388.1	4.71251e-10	SOX9	-1.87131e-07
IGHV3_30	0	FCAMR	3.97839e-10	AC061958.1	-2.27006e-07
IGHV3_33	0	PTPRD_AS2	2.29582e-10	LINC02770	-2.28369e-07
IGHV3_43	0	LGALS7B	1.16738e-10	DLGAP2	-2.28501e-07
IGHV3_48	0	AC000403.1	0	LINC02267	-2.28713e-07
IGHV3_49	0	AC004080.17	0	AC008537.2	-2.28951e-07
IGHV3_53	0	AC005383.1	0	AC007846.1	-2.29065e-07
IGHV3_66	0	AC007375.3	0	AC108449.1	-2.293e-07
IGHV3_7	0	AC007848.2	0	AL592043.1	-2.29496e-07
IGHV3_73	0	AC008073.1	0	AC005100.1	-2.29565e-07
IGHV3_74	0	AC008453.1	0	TWIST2	-2.29594e-07
IGHV4_28	0	AC008496.3	0	PAGE4	-2.30048e-07
IGHV4_34	0	AC008525.1	0	MIR924HG	-2.30054e-07
IGHV4_39	0	AC009110.1	0	LCNL1	-2.30193e-07
IGHV4_59	0	AC013644.1	0	SNCAIP	-2.30329e-07
IGHV5_51	0	AC013733.2	0	NHSL2	-2.30762e-07
IGKV1D_8	0	AC018398.1	0	BX284613.2	-2.31036e-07
IGKV1_16	0	AC018558.2	0	LINC02492	-2.3166e-07
IGKV1_27	0	AC019055.1	0	FAM135B	-2.3171e-07
IGKV1_33	0	AC019133.1	0	AL163541.1	-2.31857e-07
IGKV1_39	0	AC020897.1	0	SLC3A1	-2.72942e-07
IGKV1_5	0	AC023310.4	0	SNHG8	-2.73321e-07
IGKV2D_29	0	AC023490.2	0	ABLIM2	-2.73969e-07
IGKV2_29	0	AC032019.1	0	SLCO5A1	-2.74121e-07
IGKV3_11	0	AC060814.3	0	SLIT2	-2.74193e-07
IGKV3_15	0	AC067752.1	0	LINC01194	-2.74764e-07
IGKV3_20	0	AC068880.3	0	TM4SF1	-2.74817e-07
IGKV4_1	0	AC073188.5	0	DIO2	-2.74898e-07
IGLC7	0	AC074290.2	0	GDF15	-2.74899e-07
IGLV1_40	0	AC079031.1	0	RBM20	-2.749e-07
IGLV1_47	0	AC090680.1	0	CSGALNACT1	-2.75e-07
IGLV1_51	0	AC092078.1	0	ATP1B3	-2.75101e-07
IGLV2_11	0	AC092850.2	0	MUC3A	-2.75212e-07
IGLV2_14	0	AC093627.7	0	HK2	-2.75215e-07
IGLV2_23	0	AC093702.1	0	MX1	-2.75448e-07
IGLV2_8	0	AC097518.1	0	ROS1	-2.75448e-07
IGLV3_1	0	AC098680.2	0	PLXNA4	-2.75482e-07
IGLV3_10	0	AC104024.3	0	AC010894.3	-2.75578e-07
IGLV3_19	0	AC104071.1	0	GDNF	-2.75722e-07
IGLV3_21	0	AC105227.1	0	COL1A2	-2.75733e-07
IGLV3_25	0	AC108063.2	0	AC008825.1	-2.75811e-07
IGLV3_27	0	AC126768.1	0	RNF150	-2.75816e-07
IGLV4_69	0	AC139720.2	0	AC092810.3	-2.75833e-07
IGLV6_57	0	AC159540.1	0	PWWP3B	-2.75973e-07
IL4	0	AC233755.2	0	LINC01019	-2.76016e-07
IVL	0	AKAP4	0	MYO18B	-2.76059e-07
KRTAP19_3	0	AL023754.2	0	AC183088.3	-2.76087e-07
LCE6A	0	AL049541.1	0	KIAA1324L	-2.76254e-07
LGALS7B	0	AL133351.2	0	AC064829.1	-2.76443e-07
LINC01647	0	AL136528.2	0	ADAM23	-3.18869e-07
LINC01699	0	AL137078.1	0	PDE3A	-3.19616e-07
LINC02010	0	AL139124.1	0	AC138305.1	-3.19643e-07
LINC02051	0	AL139232.1	0	POU5F1	-3.20114e-07
LINC02168	0	AL160271.2	0	TP63	-3.20408e-07
LINC02310	0	AL354726.1	0	KRTAP5_AS1	-3.20437e-07
LINC02322	0	AL358177.1	0	MIR548A1HG	-3.20583e-07
LINC02361	0	AL358393.1	0	TOX	-3.20896e-07
LINC02564	0	AL391844.1	0	ITGA8	-3.20909e-07
LINC02574	0	AL391845.1	0	TCAP	-3.20981e-07
LINC02601	0	AL663074.1	0	LINC02306	-3.21002e-07
LINC02622	0	AL732437.2	0	AL731769.2	-3.21075e-07
MFRP	0	ANO1_AS1	0	TNFSF14	-3.21138e-07
NEFM	0	AP000322.2	0	LINC01163	-3.21231e-07
NEU2	0	AP000879.1	0	KIF18B	-3.21341e-07
OR2T6	0	AP005273.1	0	LINC01374	-3.21438e-07
OR51A7	0	ARC	0	AC079772.1	-3.21466e-07
OR5B3	0	BX005214.2	0	ANKRD1	-3.21503e-07
OR5T1	0	C10orf71_AS1	0	AP002026.1	-3.21628e-07
OR6C76	0	C9orf135_DT	0	LINC01681	-3.21833e-07
OR8H2	0	CACNA1C_AS3	0	PAX3	-3.21948e-07
PLAC4	0	CACNA1G_AS1	0	AL096854.1	-3.63552e-07
PNMA5	0	CASC23	0	MIR181A2HG	-3.65917e-07
PRPH	0	CCDC37_DT	0	ABCC4	-3.66188e-07
PRR33	0	CTSG	0	PCP4	-3.66237e-07
PRR35	0	DHX33_DT	0	AL139023.1	-3.66238e-07
RPTN	0	FAM197Y7	0	SMIM2_AS1	-3.66367e-07
RTP1	0	FBXO36_IT1	0	MYH11	-3.66926e-07
SCGB3A1	0	FGF3	0	AC013287.1	-3.67474e-07
SLC32A1	0	GPR50_AS1	0	AL138828.1	-3.67474e-07
SLC35D3	0	GPRACR	0	AC016925.3	-3.67715e-07
SPANXN4	0	HHATL_AS1	0	NALCN_AS1	-3.68003e-07
SPPL2C	0	IGHV1_3	0	AC087762.1	-3.68024e-07
TAAR5	0	IGHV1_46	0	KAZN	-3.68063e-07
TEX19	0	IGHV1_58	0	PPDPF	-3.68583e-07
TPSAB1	0	IGHV1_69D	0	WNK2	-4.11075e-07
TPSB2	0	IGHV2_5	0	PDLIM3	-4.11603e-07
TRAV21	0	IGHV2_70D	0	LINC01208	-4.12042e-07
TRIM43B	0	IGHV3_21	0	LINC02096	-4.12428e-07
VCX2	0	IGHV3_33	0	IGLC2	-4.12432e-07
WSPAR	0	IGHV3_43	0	ADAMTS18	-4.12575e-07
Z85996.3	0	IGHV3_48	0	PPP1R14B	-4.13181e-07
Z97192.1	0	IGHV3_49	0	GCNT4	-4.14141e-07
CR2	-2.18652e-10	IGHV3_53	0	DIAPH3	-4.1422e-07
SLC6A14	-2.2655e-10	IGHV3_66	0	EGLN1	-4.14409e-07
CXCL3	-2.4033e-10	IGHV3_7	0	ANKRD29	-4.14412e-07
LOX	-2.42553e-10	IGHV3_73	0	AC026167.1	-4.57705e-07
OR9G4	-2.7573e-10	IGHV4_28	0	TRIM38	-4.57835e-07
PTPRD_AS2	-3.6926e-10	IGHV4_34	0	SGPP2	-4.57933e-07
CA9	-4.08416e-10	IGHV5_51	0	DEFB1	-4.58192e-07
TRPA1	-7.79955e-10	IGKV1D_8	0	LINC00535	-4.58249e-07
C9orf92	-2.70558e-09	IGKV1_16	0	NDUFA4L2	-4.58739e-07
NDUFA4L2	-4.26667e-08	IGKV1_27	0	AC245100.1	-4.58913e-07
AP003400.1	-4.51985e-08	IGKV1_33	0	LEFTY1	-4.58944e-07
AC008869.1	-4.55179e-08	IGKV1_39	0	SLC30A8	-4.59156e-07
ANKRD1	-4.56657e-08	IGKV2D_29	0	AC114971.1	-4.59285e-07
AC105227.1	-4.57341e-08	IGKV2_29	0	AC106729.1	-4.59816e-07
AC019055.1	-4.57813e-08	IGKV3_11	0	FBXO32	-4.59971e-07
ATP2B3	-4.57996e-08	IGKV3_15	0	RAP2C_AS1	-4.6147e-07
MMP7	-4.58639e-08	IGLV1_40	0	ADAMTS16	-5.02633e-07
AC139712.3	-4.58842e-08	IGLV1_51	0	LINC01419	-5.03734e-07
AC183088.3	-4.59601e-08	IGLV2_11	0	SYT14	-5.03942e-07
AL122018.2	-4.59791e-08	IGLV2_14	0	NEGR1	-5.04152e-07
GFY	-4.59861e-08	IGLV2_23	0	CHEK2	-5.04316e-07
LINC01686	-4.60024e-08	IGLV2_8	0	AL390800.1	-5.04356e-07
TTC9B	-4.60638e-08	IGLV3_1	0	SORCS3	-5.04502e-07
FAM30A	-4.60819e-08	IGLV3_21	0	AC019117.2	-5.04763e-07
TNFSF15	-4.64068e-08	IGLV3_25	0	ZC3HAV1	-5.05324e-07
C5orf46	-4.64899e-08	IGLV3_27	0	CCDC26	-5.054e-07
AC019117.2	-4.68097e-08	IGLV4_69	0	ADCY8	-5.05474e-07
FREM1	-4.68373e-08	IGLV6_57	0	MT_CYB	-5.06377e-07
GNLY	-4.8389e-08	IVL	0	AC097511.1	-5.06931e-07
FAM111B	-5.10226e-08	KRTAP19_3	0	CACNA1D	-5.09316e-07
CXCL13	-9.02787e-08	LCE6A	0	AC073091.3	-5.47787e-07
CDC20B	-9.12693e-08	LINC01647	0	MIR548XHG	-5.49408e-07
PI3	-9.14056e-08	LINC01686	0	ZNF117	-5.49703e-07
LCNL1	-9.14777e-08	LINC02051	0	SLC4A1	-5.49807e-07
TAAR2	-9.1479e-08	LINC02168	0	LINC02327	-5.4985e-07
AC084128.1	-9.16431e-08	LINC02310	0	AC004949.1	-5.49851e-07
RNASE9	-9.17085e-08	LINC02322	0	DTL	-5.50481e-07
LINC01487	-9.1875e-08	LINC02574	0	MGAM2	-5.50682e-07
AC108449.1	-9.19478e-08	LINC02601	0	CCNB1	-5.50758e-07
TERT	-9.19807e-08	MFRP	0	AC016152.1	-5.50968e-07
CCL21	-9.22539e-08	NEU2	0	APCDD1	-5.51133e-07
AC108517.1	-9.24025e-08	OR51A7	0	PLCH1	-5.51307e-07
MGP	-9.2513e-08	OR5T1	0	ANK2	-5.90782e-07
Z98886.1	-9.25369e-08	OR6C76	0	AC025580.2	-5.93527e-07
LINC02492	-9.26621e-08	OR8H2	0	MAPT_AS1	-5.94513e-07
AC009646.2	-9.28245e-08	PRPH	0	ERVMER61_1	-5.94522e-07
AC016152.1	-1.34729e-07	PRR35	0	FOXN4	-5.95305e-07
RASGEF1A	-1.36738e-07	RNASE9	0	TUBA1B	-5.95636e-07
CRYAB	-1.37104e-07	RPTN	0	BPIFB2	-5.95771e-07
LINC01049	-1.37129e-07	RTP1	0	DNAH5	-5.95825e-07
MATN3	-1.37198e-07	SCGB3A1	0	FBXO27	-5.96359e-07
KRT17	-1.37443e-07	SLC32A1	0	SSR4	-5.97531e-07
AC016629.2	-1.37469e-07	SLC35D3	0	ROR1	-6.38915e-07
HBB	-1.37783e-07	SPPL2C	0	AL442163.1	-6.41143e-07
TMEM255A	-1.37822e-07	TAAR5	0	DNAH11	-6.41275e-07
AC010255.1	-1.37937e-07	TEX19	0	LCAL1	-6.41594e-07
AC097511.1	-1.39837e-07	TRAV21	0	LAMB1	-6.41851e-07
LINC02505	-1.3998e-07	TRIM43B	0	AC092078.2	-6.42251e-07
ERICH3	-1.77411e-07	VCX2	0	CENPP	-6.43512e-07
C4orf48	-1.8302e-07	WSPAR	0	LINC02377	-6.439e-07
AL360169.3	-1.83173e-07	LINC01699	-8.82145e-11	B3GNT5	-6.45713e-07
ZNF469	-1.83327e-07	PI3	-9.33564e-11	AFAP1	-6.86985e-07
IGHG2	-1.84036e-07	IGLV3_10	-1.74044e-10	FBN1	-6.87021e-07
CH25H	-1.84767e-07	IGLC7	-3.70575e-10	KCND2	-6.87187e-07
VCAN	-2.28719e-07	CXCL14	-1.09767e-09	FAM171B	-6.87411e-07
SNPH	-2.29368e-07	LURAP1L_AS1	-2.6018e-09	CSRP2	-6.87589e-07
HIST1H2BD	-2.29407e-07	AC092079.2	-4.52835e-08	FOXQ1	-6.88005e-07
GUCA2B	-2.29752e-07	AC015936.2	-4.56069e-08	AL050309.1	-6.88076e-07
AC004879.1	-2.30004e-07	UBQLN3	-4.57007e-08	LINC02068	-6.88255e-07
AC006333.1	-2.30564e-07	IGHV4_39	-4.5755e-08	SGCE	-6.89881e-07
AC105118.1	-2.31044e-07	XAGE5	-4.57665e-08	SLC13A3	-6.90426e-07
AL512641.1	-2.71659e-07	IGHV4_59	-4.57959e-08	TENM4	-7.31494e-07
REG1A	-2.75139e-07	AC016629.2	-4.57991e-08	LINC01138	-7.31602e-07
DUOX2	-2.75168e-07	PRR33	-4.58411e-08	DKK3	-7.34623e-07
LINC01632	-3.2044e-07	IGHV1_18	-4.59295e-08	NR2F1_AS1	-7.34647e-07
FAM171B	-3.20736e-07	C1orf68	-4.5977e-08	LINC01287	-7.3465e-07
AC079062.1	-3.20821e-07	LINC01487	-4.6092e-08	ARPP21	-7.79666e-07
VWDE	-3.20952e-07	IGKV4_1	-4.62523e-08	AC125603.2	-7.80026e-07
AC012078.2	-3.2151e-07	FRMD7	-4.63066e-08	AC010255.1	-7.80433e-07
PAX3	-3.21635e-07	CALCA	-4.63668e-08	IQCH	-7.81204e-07
LINC02606	-4.10192e-07	AC104590.1	-9.14808e-08	AL035446.2	-8.25225e-07
GP2	-4.11883e-07	IGKV3_20	-9.15143e-08	LRFN5	-8.25443e-07
FLRT2	-4.12278e-07	TPSB2	-9.15506e-08	AL590807.1	-8.26631e-07
AC012629.2	-4.12503e-07	AC019254.1	-9.16288e-08	AC018978.1	-8.26736e-07
MYEOV	-4.13106e-07	AC113607.1	-9.17065e-08	LINC01655	-8.26908e-07
S100A9	-4.13542e-07	AC008869.1	-9.17197e-08	AC136431.1	-8.71087e-07
AC112493.1	-4.13578e-07	AC104971.2	-9.17515e-08	MIR137HG	-8.72093e-07
IGHA2	-4.58671e-07	IGHV3_15	-9.22305e-08	ACSM1	-8.73261e-07
AC129926.2	-4.59427e-07	AL596330.2	-9.28384e-08	AC020897.1	-9.15977e-07
SLC30A8	-5.05282e-07	MSMB	-9.36745e-08	IFIH1	-9.18364e-07
LINC02432	-5.46091e-07	IGLV1_47	-1.37067e-07	CCN2	-9.6211e-07
MCF2	-5.50219e-07	ALPI	-1.37545e-07	SHC3	-9.62432e-07
DLK1	-5.51147e-07	TTTY4	-1.37695e-07	AL135878.1	-9.63406e-07
SLC7A11_AS1	-5.51203e-07	HBA1	-1.3772e-07	AC108690.1	-9.68787e-07
MTNR1B	-5.51387e-07	NEFM	-1.38323e-07	ADAMTS9	-1.00745e-06
AC092652.1	-5.53316e-07	AC008703.1	-1.38553e-07	PAPPA2	-1.00822e-06
CST1	-5.95791e-07	IFIT1	-1.39168e-07	AP005230.1	-1.00825e-06
AL590004.3	-5.95975e-07	PWWP3B	-1.39543e-07	SLC22A15	-1.00868e-06
PKIA	-5.97962e-07	IGHG2	-1.81756e-07	PKN2_AS1	-1.01107e-06
AC007099.1	-6.37927e-07	SPANXN4	-1.83597e-07	LINC01091	-1.05193e-06
ASCL1	-6.40694e-07	MUC6	-1.83761e-07	KCNQ1	-1.05547e-06
AC008703.1	-6.43934e-07	AL138767.2	-1.83836e-07	AC010148.1	-1.0993e-06
AL606500.1	-6.43945e-07	MAFA_AS1	-1.84208e-07	CTBP2	-1.10393e-06
CXXC4	-6.46933e-07	AC011747.1	-1.8421e-07	COX6A1	-1.14732e-06
AL442636.1	-6.87391e-07	KRT20	-2.28812e-07	SYNJ2	-1.14841e-06
CCN2	-7.40209e-07	AL360267.2	-2.29488e-07	SULT1C2	-1.19032e-06
CKS2	-7.79152e-07	AC007106.1	-2.29511e-07	S100A10	-1.19289e-06
AC005100.1	-7.79172e-07	LINC02204	-2.30219e-07	AF121898.1	-1.23734e-06
SMIM5	-7.81316e-07	CCL19	-2.30763e-07	MSH4	-1.23783e-06
GPC4	-8.24575e-07	C5orf46	-2.73012e-07	AL157778.1	-1.33058e-06
MUC6	-8.2806e-07	TERT	-2.74766e-07	LINC01193	-1.42283e-06
CCNB1	-8.70471e-07	SLC39A12	-2.74793e-07	MARCH3	-1.42359e-06
XAGE5	-9.15072e-07	PNMA5	-2.74813e-07	MDGA2	-1.46686e-06
APOA4	-9.17692e-07	SNPH	-2.7633e-07	AC112493.1	-1.46797e-06
LCAL1	-9.60238e-07	TCAP	-3.22084e-07	LYZ	-1.46951e-06
AP003900.1	-9.68945e-07	CYP17A1	-3.64264e-07	FIRRE	-1.55515e-06
TRPM1	-1.00861e-06	AL360169.3	-4.58331e-07	SLC6A11	-1.6889e-06
EREG	-1.01006e-06	AC007099.1	-4.61823e-07	TSPAN7	-1.69282e-06
HSPA6	-1.09823e-06	AC008537.2	-5.49051e-07	AC009315.1	-1.83424e-06
ALPI	-1.18996e-06	IGHV1_24	-5.5192e-07	ENPP3	-1.83713e-06
CGA	-1.19357e-06	IGHA2	-5.97587e-07	KRBOX4	-1.88004e-06
MSH4	-1.28253e-06	CXCL1	-6.42554e-07	AC090809.1	-1.9269e-06
MEP1A	-1.33197e-06	HERC5	-6.92229e-07	SLC2A14	-2.06808e-06
CATSPERB	-1.50857e-06	APOA4	-7.79271e-07	MMP16	-2.1077e-06
OVOL2	-1.64151e-06	AP000424.1	-8.22278e-07	RNF220	-2.11364e-06
COL2A1	-1.65862e-06	MCF2	-1.14424e-06	MIR4713HG	-2.29191e-06
HIST1H2BC	-2.47602e-06	C11orf96	-1.23913e-06	AC090825.1	-2.56951e-06
HIF3A	-2.48076e-06	AC090164.5	-1.37561e-06	LINC02641	-3.21196e-06
[truncated: 1 more rows]

[truncated: 2 more sheets: Table S10, Table S11]
